# Supplementary material for: SARS-CoV-2-specific cellular and humoral immunity after bivalent BA.4/5 COVID-19-vaccination in previously infected and non-infected individuals
Source: Nat Commun. 2024 Apr 9;15:3077. doi: 10.1038/s41467-024-47429-8 (PMC11004149; doi:10.1038/s41467-024-47429-8)
Supplement: Supplementary file 4 — Source Data [file 41467_2024_47429_MOESM4_ESM.xlsx]

## Sheet: Urschel et al NatCom all data
For details on parameters and values, see text and legends.
Data in	table 1	table 1	table 1	table 1	table 1	table 1	table 1	figure 6/table S1	table S1	table S1	table S1	table S1	table 1	table 1	table 1	table 1	table 1	figure 1a	figure 1b	figure 1b	figure 1b	figure 1b	figure 1b	figure 1b	figure 1b	figure 1b	figure 1b	figure 1b	figure 1c	figure 2b figure S3a figure S4a	figure 2b figure 6c figure S3a figure S4a	figure 2b figure S3b figure S4b	figure 2d figure 6d figure S3c figure S4c	figure 2d figure 6d figure S3c figure S4c	figure 2d figure 6d figure S3c figure S4c	figure 2d figure 6d figure S3c figure S4c	figure 2d figure 6d figure S3c figure S4c	figure 2d figure 6d figure S3c figure S4c	figure 2d figure 6d figure S3c figure S4c	figure 2d figure 6d figure S3c figure S4c	figure 3a	figure 3a/c figure 6e figure S3d figure S4d	figure 3a	figure 3a/c figure 6f figure S3d figure S4d	figure 3b	figure 3b/c figure S3d figure S4d	figure 3b	figure 3b/c figure S3e figure S4e	figure 3a/c figure 6e figure S3d figure S4d
NatCom_ID	prior SARS-CoV-2 infection	age category	sex	Vaccine-regime	Number of immunization events	days from vaccination to analysis	days from infection to vaccination	Breakthrough infection	Days of follow-up	days to breakthrough infection	Symptoms	Duration	leukocytes/µl	granulocytes/µl	monocytes/µl	lymphocytes/µl	thrombocytes/µl	Adverse events	local pain	local swelling	antipyretic medication	fever	fatigue	headache	chills	GI effects	myalgia	arthralgia	individual perception of adverse events	Spike IgG before	Spike IgG after	Spike IgG fold increase	FFM7 before	FFM7 after	BA.1 before	BA.1 after	BA.2 before	BA.2 after	BA.5 before	BA.5 after	parental spike CD4 before	parental spike CD4 after	parental spike CD8 before	parental spike CD8 after	SEB CD4 before	SEB CD4 after	SEB CD8 before	SEB CD8 after	BA.1 CD4 after
NatCom_2024_001	yes	50-59	male	mRNA	4	15	198	no	163	163			7400	4166.2	629	2604.8	257000	none	false	false	false	false	false	false	false	false	false	false	Prior vaccination was worse	3356.73	3707.74	1.10457	640	2560	80	320	160	320	160	80	0.046	0.136	0.095	0.206	1.475	1.687	1.978	2.238	0.108
NatCom_2024_002	yes	≥70	male	mRNA	4	14	270	yes	140	137	moderate	3-6	9800	6232.8	950.6	2616.6	215000	local and systemic	true	false	false	false	true	true	false	false	false	false	Bivalent vaccination was worst	2409.27	7033.67	2.91942	160	1280	10	80	40	160	10	320	n.d.	0.223	n.d.	0.01	2.625	3.147	8.922	9.579	0.302
NatCom_2024_003	yes	60-69	male	Vector/mRNA combination	4	15	234	no	147	147			10100	7009.4	767.6	2323	580000	local and systemic	true	true	true	false	false	false	false	false	false	true	Prior vaccination was worse	1242.74	8091.13	6.51072	160	1280	20	160	40	320	20	320	0.047	0.06	0.124	0.308	1.896	1.51	7.48	7.269	0.086
NatCom_2024_004	no	30-39	female	mRNA	3	14		no	153	153			5700	3950.1	575.7	1174.2	306000	local and systemic	true	true	true	false	true	true	true	false	false	false	Prior vaccination was worse	403.06	5240.44	13.0016	40	640	5	40	5	80	5	40	0.037	0.18	0.192	1.332	2.571	2.927	7.155	8.168	0.198
NatCom_2024_005	no	50-59	female	Vector/mRNA combination	4	16		no	154	154			5800	3630.8	371.2	1798	178000	none	false	false	false	false	false	false	false	false	false	false	Prior vaccination was worse	388.75	2117.26	5.44633	80	320	5	20	5	40	5	20	0.081	0.19	0	0.269	4.44	4.258	9.975	9.704	0.147
NatCom_2024_006	no	50-59	female	mRNA	3	13		yes	153	18	mild	1-2	4000	2088	444	1468	295000	local and systemic	true	false	false	false	false	false	false	true	false	false	Bivalent vaccination same as previous	408.59	2180.57	5.33682	20	160	5	5	5	5	5	5	0.054	0.147	0.228	0.056	4.03	5.493	13.388	14.323	0.156
NatCom_2024_007	yes	30-39	female	mRNA	4	26	231	no	141	141			6000	3666	498	1836	222000	none	false	false	false	false	false	false	false	false	false	false	Prior vaccination was worse	2303.8	8151.68	3.53836	320	2560	80	80	80	160	40	80	n.d.	0.159	n.d.	0.017	5.131	5.133	3.655	3.612	0.127
NatCom_2024_008	yes	50-59	male	Vector/mRNA combination	4	14	239	no	112	112			7900	4984.9	758.4	2156.7	187000	local and systemic	true	false	false	false	true	false	false	false	false	false	Prior vaccination was worse	1543.49	2936.46	1.90248	160	640	40	40	40	160	80	80	0.021	0.028	0.029	0.025	5.308	3.79	12.361	9.329	0.027
NatCom_2024_009	yes	50-59	female	Vector/mRNA combination	4	15	260	no	147	147			7300	5073.5	445.3	1781.2	351000	local	true	false	false	false	false	false	false	false	false	false	Prior vaccination was worse	438.01	7417.61	16.9348	10	320	5	80	5	160	5	320	0.036	0.11	0	0.172	5.185	5.182	5.654	5.433	0.123
NatCom_2024_010	no	30-39	female	Vector/mRNA combination	3	15		no	135	135			5400	3142.8	469.8	1787.4	261000	local and systemic	true	false	false	false	false	true	false	false	true	false	Prior vaccination was worse	757.39	4198.86	5.54385	80	320	5	40	40	80	5	80	0.055	0.149	0.017	0.022	4.777	3.44	4.674	4.231	0.074
NatCom_2024_011	yes	50-59	female	Vector/mRNA combination	3	13	942	no	150	150			6900	4422.9	462.3	2014.8	257000	local and systemic	true	false	false	false	true	true	false	false	false	false	Prior vaccination was worse	1244.25	5936.09	4.77082	640	2560	20	160	80	640	40	160	0.041	0.081	0.008	0.0125	2.732	3.2645	9.719	9.88	0.076
NatCom_2024_012	yes	30-39	female	mRNA	4	13	192	no	146	146			7000	3682	518	2800	218000	local	true	false	false	false	false	false	false	false	false	false	Bivalent vaccination same as previous	1504.15	13738	9.1334	640	2560	40	2560	40	2560	40	2560	0.078	0.124	0.013	0.06	6.852	5.631	16.16	14.018	0.127
NatCom_2024_013	no	40-49	male	mRNA	3	20		no	125	125			7800	5296.2	624	1879.8	278000	local and systemic	true	true	false	false	true	false	false	false	true	false	Bivalent vaccination was worst	1104.48	7668.07	6.9427	80	1280	10	320	20	320	20	320	0.037	0.106	0.007	0.009	6.77	5.925	3.19	3.055	0.089
NatCom_2024_014	no	60-69	female	Vector/mRNA combination	3	20		no	144	144			8200	3919.6	672.4	3608	344000	local and systemic	true	true	true	false	true	false	false	false	false	false	Bivalent vaccination was worst	140.33	2606.58	18.5746	5	160	5	10	5	40	5	10	0.05	0.085	0	0.068	2.355	1.896	9.036	7.643	0.1
NatCom_2024_015	yes	40-49	male	Vector/mRNA combination	4	15	232	no	137	137			7700	5451.6	500.5	1747.9	294000	local and systemic	true	false	true	false	false	true	false	false	false	true	Prior vaccination was worse	894.42	13434.5	15.0203	320	2560	40	320	80	320	20	320	0.038	0.06	0.011	0.09	3.374	2.739	6.616	6.354	0.057
NatCom_2024_016	yes	30-39	female	Vector/mRNA combination	4	13	598	no	143	143			4100	2173	487.9	1439.1	250000	systemic	false	false	false	false	true	true	true	false	false	false	Bivalent vaccination same as previous	1584.69	9162.84	5.7821	320	2560	80	640	80	2560	40	640	0.06	0.141	0.064	0.136	8.264	6.074	7.223	5.489	0.109
NatCom_2024_017	yes	20-29	male	Vector/mRNA combination	4	15	233	no	140	140			6900	3574.2	531.3	2794.5	199000	none	false	false	false	false	false	false	false	false	false	false	Prior vaccination was worse	2659.52	21898.1	8.23385	160	2560	40	1280	80	640	40	1280	0.043	0.065	0.036	0.092	3.835	5.053	6.985	7.608	0.066
NatCom_2024_018	no	50-59	female	Vector/mRNA combination	3	16		no	144	144			8000	4856	584	2560	302000	none	false	false	false	false	false	false	false	false	false	false	Prior vaccination was worse	171.88	5099.81	29.6708	5	320	5	80	5	80	5	80	0.069	0.153	0.119	0.052	2.459	2.315	15.045	11.533	0.126
NatCom_2024_019	no	50-59	female	Vector/mRNA combination	3	13		no	166	166			6800	4828	448.8	1523.2	279000	none	false	false	false	false	false	false	false	false	false	false	Bivalent vaccination same as previous	4373.12	14242.9	3.25693	1280	2560	80	160	320	640	40	640	0.054	0.125	0	0.112	5.035	5.004	6.407	6.231	0.125
NatCom_2024_020	no	30-39	female	mRNA	3	19		yes	164	141	mild	7 or more	7800	4804.8	390	2605.2	269000	none	false	false	false	false	false	false	false	false	false	false	Prior vaccination was worse	1154.3	8896.74	7.70748	40	320	5	640	5	320	20	320	0.021	0.08	0.019	0.091	5.619	5.712	14.866	17.195	0.069
NatCom_2024_021	yes	50-59	female	Vector/mRNA combination	3	19	947	no	154	154								local	true	false	false	false	false	false	false	false	false	false	Bivalent vaccination same as previous	260.92	15197.5	58.2457	2560	2560	80	1280	320	1280	160	2560	n.d.	0.1325	n.d.	0.1685	7.657	4.513	13.746	10.566	0.141
NatCom_2024_022	no	30-39	female	Vector/mRNA combination	3	20		yes	143	55	moderate	7 or more	10500	5701.5	525	4273.5	382000	local and systemic	true	true	false	false	true	true	false	true	true	false	Prior vaccination was worse	146.05	1193.4	8.17117	20	160	5	10	5	20	5	40	0.019	0.056	0.077	0.255	3.588	3.379	4.305	5.163	0.062
NatCom_2024_023	no	50-59	female	Vector/mRNA combination	3	13		no	132	132			8400	5082	520.8	2797.2	325000	local and systemic	true	true	false	false	true	true	false	false	false	false	Prior vaccination was worse	1449.77	2986.94	2.06029	320	1280	20	80	80	320	40	80	0.072	0.092	0.097	0.218	4.013	4.367	10.014	10.528	0.135
NatCom_2024_024	yes	40-49	female	mRNA	4	14	211	no	149	149			7400	4388.2	525.4	2486.4	409000	local	false	true	false	false	false	false	false	false	false	false	Bivalent vaccination same as previous	2734.32	6898.79	2.52304	320	640	80	160	40	320	80	320	0.061	0.107	0.099	0.326	3.353	3.607	5.24	5.571	0.123
NatCom_2024_025	no	50-59	female	mRNA	3	17		no	137	137			5700	3408.6	404.7	1886.7	297000	local and systemic	true	false	true	false	true	false	false	false	true	false	Prior vaccination was worse	686.98	6387.77	9.29833	40	640	5	80	10	160	5	160	0.061	0.077	0.176	0.599	4.867	3.851		12.626	0.079
NatCom_2024_026	yes	60-69	male	mRNA	4	19	237	no	142	142			5700	2758.8	632.7	2308.5	200000	none	false	false	false	false	false	false	false	false	false	false	Prior vaccination was worse	2237.31	12527.5	5.59934	640	640	80	160	80	160	40	80	n.d.	0.066	n.d.	0.094	3.75	2.488	4.144	2.758	0.079
NatCom_2024_027	no	50-59	female	mRNA	3	17		no	135	135			6400	3840	652.8	1907.2	292000	none	false	false	false	false	false	false	false	false	false	false	Prior vaccination was worse	464.56	3038.05	6.53963	10	320	5	10	5	20	5	40	0.039	0.106	0.465	1.048	1.244	1.091	6.524	5.506	0.13
NatCom_2024_028	no	50-59	male	mRNA	4	17		no	115	115			6100	3995.5	591.7	1512.8	255000	local and systemic	true	false	false	true	true	true	true	false	true	true	Prior vaccination was worse	4154.79	15720.5	3.78372	2560	2560	160	320	640	640	640	640	0.294	0.211	0.031	0.008	4.802	3.03	12.509	9.6	0.256
NatCom_2024_029	no	60-69	male	Vector/mRNA combination	3	15		yes	164	69	mild	1-2	5900	3410.2	731.6	1758.2	240000	none	false	false	false	false	false	false	false	false	false	false	Prior vaccination was worse	169.65	2132.6	12.5706	10	160	5	10	5	20	5	20	0.028	0.1	0.223	1.413	2.531	3.032	7.201	6.485	0.112
NatCom_2024_030	yes	30-39	male	Vector/mRNA combination	4	23	208	no	152	152			7000	4270	483	2247	250000	local	false	true	true	false	false	false	false	false	false	false	Prior vaccination was worse	453.11	3848.25	8.49297	160	2560	5	160	80	640	20	160	0.045	0.14	0.259	0.419	1.909	1.911	6.35	5.874	0.182
NatCom_2024_031	yes/NCAP+	50-59	male	Vector/mRNA combination	4	13	unknown (NCAP positive)	unknown	158	158			6800	4406.4	435.2	1958.4	258000	none	false	false	false	false	false	false	false	false	false	false	Bivalent vaccination same as previous	1606.58	5454.77	3.39527	2560	2560	40	80	80	320	40	160	n.d.	0.095	n.d.	0.063	3.662	4.147	8.856	8.49	0.106
NatCom_2024_032	yes	30-39	female	Vector/mRNA combination	4	18	212	yes	151	143	mild	1-2	1440	1212.48	67.68	159.84		local and systemic	true	false	true	false	true	true	false	false	true	false	Prior vaccination was worse	665.67	5161.23	7.75344	80	2560	20	640	80	640	20	320	0.024	0.106	0.56	1.698	3.193	5.503	6.865	11.054	0.131
NatCom_2024_033	no	50-59	male	Vector/mRNA combination	3	15		no	152	152			5800	3677.2	556.8	1566	228000	local	true	false	false	false	false	false	false	false	false	false	Prior vaccination was worse	144.53	1592.96	11.0217	80	320	5	40	5	80	5	20	n.d.	0.068	n.d.	0.106	10.801	11.684	10.801	12.474	0.084
NatCom_2024_034	no	60-69	female	Vector/mRNA combination	3	17		no	143	143			6600	3669.6	409.2	2521.2	299000	local and systemic	true	false	false	false	true	false	false	false	false	false	Prior vaccination was worse	778.23	7000	8.99477	160	1280	5	80	10	160	10	640	n.d.	0.184	n.d.	0.795	3.091	2.804	19.909	17.153	0.146
NatCom_2024_035	no	50-59	female	Vector/mRNA combination	3	19		no	154	154			5700	3676.5	376.2	1647.3	323000	local and systemic	true	true	false	false	true	false	false	true	false	false	Prior vaccination was worse	801.01	1761.58	2.1992	80	80	5	20	5	20	5	20	0.034	0.034	0.15	0.5665	5.957	5.133	7.867	7.5565	0.0405
NatCom_2024_036	yes	40-49	female	Vector/mRNA combination	4	14	223	no	142	142			6300	2690.1	447.3	3162.6	272000	none	false	false	false	false	false	false	false	false	false	false	Prior vaccination was worse	560.79	6972.75	12.4338	160	2560	10	320	40	640	40	320	0.052	0.219	0.014	0.126	2.352	2.535	6.035	5.401	0.175
NatCom_2024_037	yes	50-59	male	mRNA	4	13	245	no	115	115			6000	3300	972	1728	254000	local	true	false	false	false	false	false	false	false	false	false	Prior vaccination was worse	1821.11	8920.58	4.89843	640	2560	80	640	160	1280	40	640	0.06	0.24	0.084	0.662	6.96	10.096	7.45	9.358	0.213
NatCom_2024_038	yes	30-39	female	mRNA	4	15	218	no	161	161			8400	5728.8	630	2041.2	379000	local and systemic	true	false	false	false	true	false	false	false	false	false	Bivalent vaccination same as previous	527.46	3379.26	6.40667	80	320	10	40	80	160	10	160	0.085	0.198	0.015	0.047	3.139	3.194	2.982	2.916	0.223
NatCom_2024_039	no	30-39	female	Vector/mRNA combination	3	14	-24	yes	153	38	mild	7 or more	6700	3155.7	536	3008.3	293000	local and systemic	true	false	true	false	true	true	false	false	true	true	Prior vaccination was worse	307.89	7169.69	23.2865	20	640	5	10	5	40	5	40	0.088	0.22	0	0.53	2.092	5.079	3.085	5.034	0.133
NatCom_2024_040	no	60-69	female	Vector/mRNA combination	3	15		yes	168	136	severe	7 or more	8400	6048	571.2	1780.8	265000	local	true	false	false	false	false	false	false	false	false	false	Prior vaccination was worse	2514.91	5407.33	2.15011	80	640	5	40	10	40	5	40	0.018	0.036	0.036	0.097	21.187	17.865	4.686	4.331	0.062
NatCom_2024_041	no	40-49	male	Vector/mRNA combination	3	19		no	130	130			6100	3226.9	591.7	2281.4	313000	local	true	false	false	false	false	false	false	false	false	false	Prior vaccination was worse	718.21	4806.76	6.69269	80	2560	5	320	40	1280	20	640	0.013	0.081	0.806	1.579	5.894	5.244	15.068	17.315	0.075
NatCom_2024_042	yes	50-59	male	mRNA	4	19	231	no	146	146			6600	3346.2	521.4	2732.4	249000	none	false	false	false	false	false	false	false	false	false	false	Bivalent vaccination same as previous	91.76	6281.3	68.4536	80	640	40	320	40	640	40	320	0.022	0.089	0.025	0	5.144	5.53	13.559	12.389	0.112
NatCom_2024_043	yes	20-29	male	mRNA	4	18	251	no	147	147			4600	2392	386.4	1821.6	275000	local	true	true	false	false	false	false	false	false	false	false	Bivalent vaccination same as previous	722.11	3453.2	4.7821	160	640	20	80	40	160	40	160	n.d.	0.197	n.d.	0.007	5.239	4.31	18.727	19.276	0.204
NatCom_2024_044	no	50-59	female	mRNA	4	13		no	135	135			5800	2940.6	487.2	2372.2	324000	local and systemic	true	false	false	false	false	false	false	true	false	false	Prior vaccination was worse	465.2	4747.84	10.206	20	160	5	20	5	40	5	40	0	0.118	0	0.1	19.391	15.908	34.469	28.627	0.088
NatCom_2024_045	no	40-49	female	Vector/mRNA combination	3	14		no	166	166			6900	3670.8	655.5	2573.7	368000	local and systemic	true	false	false	false	false	true	true	true	true	true	Prior vaccination was worse	116.19	3944.71	33.9505	80	640	5	80	10	160	5	80	0.022	0.114	0.069	0.366	9.34	6.651	8.779	7.309	0.152
NatCom_2024_046	no	40-49	male	Vector/mRNA combination	3	14		no	166	166			4500	1872	499.5	2128.5	223000	local	true	false	false	false	false	false	false	false	false	false	Prior vaccination was worse	100.14	1736.09	17.3366	10	160	5	20	5	40	5	40	0.067	0.166	2.647	7.103	5.061	4.004	5.803	5.405	0.131
NatCom_2024_047	no	40-49	female	Vector/mRNA combination	3	13		no	169	169			9600	6864	316.8	2419.2	281000	local and systemic	true	true	true	false	false	true	false	false	true	true	Prior vaccination was worse	1864.22	8437.66	4.52611	160	2560	10	160	20	160	20	80	0.194	0.51	0.143	0.763	4.833	4.664	6.621	5.992	0.414
NatCom_2024_048	yes	20-29	female	mRNA	4	14	242	no	163	163			7400	4824.8	436.6	2138.6	426000	systemic	false	false	true	false	true	false	false	true	false	false	Prior vaccination was worse	1232.34	6808.83	5.52512	160	640	40	80	40	80	20	80	0.039	0.111	0.036	0.031	1.785	1.579	3.174	2.605	0.103
NatCom_2024_049	no	20-29	female	Vector/mRNA combination	3	18		yes	163	141	severe	7 or more	7900	4352.9	537.2	3009.9	385000	systemic	false	false	true	false	true	true	false	false	false	false	Prior vaccination was worse	177.65	4933.93	27.7733	5	640	5	80	5	80	5	20	0.009	0.062	0.03	0.021	7.827	8.862	5.875	4.812	0.061
NatCom_2024_050	yes	30-39	female	Vector/mRNA combination	4	14	253	yes	173	119	moderate	3-6	7800	5077.8	444.6	2277.6	262000	local	false	true	false	false	false	false	false	false	false	false	Prior vaccination was worse	1096.42	12149.9	11.0815	160	2560	20	320	40	640	20	320	0.059	0.155	0.144	0.56	3.233	2.998	8.111	4.811	0.139
NatCom_2024_051	no	40-49	female	Vector/mRNA combination	3	14		no	173	173			10700	7671.9	716.9	2311.2	311000	local and systemic	true	false	false	false	true	false	true	false	false	false	Prior vaccination was worse	140.21	2692.93	19.2064	20	320	5	10	5	40	5	80	0.137	0.178	0.755	3.502	3.767	2.947	5.329	3.872	0.174
NatCom_2024_052	yes	60-69	male	Vector/mRNA combination	4	15	263	yes	164	81	mild	1-2	7100	4366.5	674.5	2059	297000	systemic	false	false	false	false	true	true	false	false	false	false	Prior vaccination was worse	1404.67	10350.3	7.36849	160	1280	40	160	10	160	10	160	0.054	0.141	0.134	1.358	2.789	2.189	17.603	5.952	0.124
NatCom_2024_053	no	50-59	female	mRNA	3	14		no	169	169			6200	4073.4	465	1661.6	324000	local and systemic	true	false	true	false	true	true	false	false	false	false	Bivalent vaccination was worst	208	2944.47	14.1561	20	320	5	20	5	20	5	40	0.048	0.12	0.012	0.153	4.332	3.916	7.834	7.329	0.129
NatCom_2024_054	yes	50-59	female	mRNA	4	16	180	no	173	173			5700	3306	438.9	1955.1	260000	none	false	false	bitte eintragen	false	false	false	false	false	false	false	Prior vaccination was worse	4089.54	5805.53	1.4196	640	2560	80	160	320	320	320	320	0.06	0	0.118	0	3.527	2.531	5.78	5.749	0.07
NatCom_2024_055	no	60-69	female	Vector/mRNA combination	3	20		no	155	155			5600	3690.4	392	1517.6	292000	local and systemic	true	false	true	false	true	true	false	true	false	false	Prior vaccination was worse	224.36	3626.96	16.1658	20	320	5	80	5	160	5	80	0.036	0.145	0.118	0.281	13.504	13.458	10.51	11.769	0.119
NatCom_2024_056	yes	50-59	female	mRNA	4	14	585	no	156	156			6400	3590.4	358.4	2451.2	216000	local and systemic	true	true	true	false	true	true	false	false	true	true	Prior vaccination was worse	3728.63	13908.4	3.73017	320	2560	80	320	160	640	40	640	0.09	0.247	0.247	1.215	2.818	4.45	6.604	6.632	0.19
NatCom_2024_057	no	60-69	female	mRNA	3	14		yes	153	41	asymptomatic	0	5600	3158.4	308	2133.6	233000	none	false	false	false	false	false	false	false	false	false	false	Bivalent vaccination same as previous	1250.06	6449.82	5.15961	160	320	20	160	20	160	20	80	0.023	0.0625	0.068	0.0495	10.093	11.1945	27.211	27.3105	0.059
NatCom_2024_058	yes	30-39	female	mRNA	4	14	210	no	165	165			3800	1820.2	330.6	1649.2	233000	none	false	false	false	false	false	false	false	false	false	false	Bivalent vaccination same as previous	1317.26	6573.9	4.99059	320	2560	20	80	10	160	10	320	0.078	0.224	0.049	0.194	3.78	4.057	11.494	11.542	0.176
NatCom_2024_059	yes	50-59	female	Vector/mRNA combination	4	14	218	yes	149	143	mild	7 or more	6900	4167.6	441.6	2290.8	349000	local and systemic	true	true	false	false	true	true	false	false	false	false	Bivalent vaccination same as previous	2275.9	4309.12	1.89337	320	2560	40	80	160	640	80	160	0.026	0.11	0.07	0.085	2.384	2.688	9.429	10.416	0.077
NatCom_2024_060	no	60-69	female	mRNA	3	14		no	156	156			5700	3003.9	495.9	2200.2	286000	local and systemic	true	false	false	false	true	true	false	false	true	true	Prior vaccination was worse	81.79	2521.3	30.8265	5	160	5	20	5	40	5	40	0.026	0.087	0.078	0.172	5.811	7.355	23.226	24.089	0.079
NatCom_2024_061	no	30-39	female	mRNA	3	16		yes	149	127	mild	7 or more	4900	3008.6	494.9	1396.5	205000	local	true	false	false	false	false	false	false	false	false	false	Prior vaccination was worse	389.05	2911.08	7.48253	40	2560	5	160	5	160	5	160	0.035	0.177	0	0.041	4.838	4.371	5.479	5.526	0.151
NatCom_2024_062	no	30-39	female	mRNA	3	16		no	151	151			12500	6125	775	5600	386000	local and systemic	false	true	false	false	true	false	false	false	true	true	Prior vaccination was worse	3298.25	14901	4.51784	320	2560	20	320	80	1280	40	640	0.058	0.087	0.027	0.139	4.4	4.237	3.183	4.681	0.079
NatCom_2024_063	no	60-69	female	mRNA	3	16		no	154	154			6500	3835	3672.5	1787.5	420000	local and systemic	true	false	false	false	true	false	false	false	false	true	Prior vaccination was worse	764.41	25006	32.7129	80	320	5	40	10	80	5	80	0.011	0.063	0.261	0.715	3.062	4.068	15.749	15.899	0.06
NatCom_2024_064	no	50-59	female	mRNA	3	14		no	150	150			5800	3688.8	382.8	1728.4	259000	local	true	false	false	false	false	false	false	false	false	false	Prior vaccination was worse	162.78	2350.41	14.4392	20	320	5	40	5	80	5	40	0.033	0.149	0.017	0.037	9.25	8.75	14.885	15.37	0.083
NatCom_2024_065	no	≥70	male	mRNA	4	13		no	146	146			10000	5610	1110	3280	279000	none	false	false	false	false	false	false	false	false	false	false	Bivalent vaccination same as previous	993.62	5786.38	5.82353	40	640	5	40	5	80	5	40	n.d.	0.079	n.d.	0.039	7.33	8.885	31.254	32.124	0.065
NatCom_2024_066	yes	30-39	female	Vector/mRNA combination	4	13	192	no	146	146			8000	5352	440	2208	283000	local and systemic	true	true	false	false	false	false	true	false	false	false	Prior vaccination was worse	357.18	2481.75	6.94818	80	320	5	40	10	160	10	80	n.d.	0.047	n.d.	0.016	4.848	6.476	8.132	7.588	0.059
NatCom_2024_067	no	≥70	female	mRNA	3	13		no	146	146			11200	7100.8	1153.6	2945.6	269000	systemic	false	false	false	false	true	true	true	true	false	true	Bivalent vaccination was worst	667.09	6839.88	10.2533	640	160	40	320	40	320	10	160	n.d.	0.144	n.d.	0.184	6.316	6.783	10.124	10.769	0.11
NatCom_2024_068	no	40-49	female	mRNA	3	13		no	146	146			8200	6076.2	615	1508.8	330000	local and systemic	true	false	false	false	true	true	false	false	false	false	Prior vaccination was worse	837.62	7938.42	9.47735	80	2560	5	160	5	320	5	160	n.d.	0.312	n.d.	0.793	3.517	3.776	8.862	8.912	0.269
NatCom_2024_069	yes	30-39	male	mRNA	4	13	191	no	146	146			4800	1742.4	446.4	2611.2	183000	local and systemic	true	false	false	false	false	true	false	false	true	true	Prior vaccination was worse	2170.23	10372	4.77919	1280	2560	80	320	160	640	160	640	n.d.	0.333	n.d.	0.307	14.385	13.603	16.127	15.362	0.304
NatCom_2024_070	yes	20-29	female	Vector/mRNA combination	3	13	218	no	146	146			5600	3360	425.6	1814.4	219000	local and systemic	true	false	false	false	true	false	false	false	false	false	Prior vaccination was worse	1959.14	8325.51	4.24957	320	2560	40	320	160	2560	80	2560	n.d.	0.105	n.d.	0.324	3.761	4.57	22.059	23.51	0.081
NatCom_2024_071	yes	60-69	female	mRNA	4	13	342	no	146	146			3800	1656.8	273.6	1869.6	309000	none	false	false	false	false	false	false	false	false	false	false	Prior vaccination was worse	3534.57	11069	3.13164	2560	2560	20	80	80	320	80	320	n.d.	0.324	n.d.	0.354	6.423	5.755	8.791	7.43	0.22
NatCom_2024_072	no	≥70	female	mRNA	4	13		no	146	146			7700	4304.3	908.6	2487.1	280000	systemic	false	false	false	false	true	false	false	false	true	true	Prior vaccination was worse	865.63	8124.23	9.38534	320	2560	5	40	10	40	5	40	n.d.	0.222	n.d.	0.029	7.273	6.72	11.317	10.554	0.22
NatCom_2024_073	no	≥70	male	mRNA	4	13		yes	146	78	mild	1-2	10000	7670	730	1600	232000	none	false	false	false	false	false	false	false	false	false	false	Bivalent vaccination same as previous	879.51	4000.91	4.54902	80	320	5	20	5	40	5	20	n.d.	0.093	n.d.	0.475	3.107	3.524	12.706	13.571	0.112
NatCom_2024_074	no	40-49	male	mRNA	3	13		yes	146	48	mild	1-2	9600	6211.2	902.4	2486.4	300000	local and systemic	true	false	false	false	true	true	false	false	false	true	Bivalent vaccination was worst	124.75	4037.96	32.3684	5	160	5	5	5	40	5	5	n.d.	0.055	n.d.	0.048	5.785	6.239	6.192	4.907	0.03
NatCom_2024_075	yes	60-69	female	mRNA	4	13	189	no	146	146			4800	2654.4	840	1305.6	303000	systemic	false	false	false	false	false	true	false	false	true	false	Bivalent vaccination was worst	2038.52	2850.81	1.39847	1280	1280	80	320	320	160	160	160	n.d.	0.063	n.d.	0.394	1.526	1.596	13.633	11.078	0.055
NatCom_2024_076	yes	≥70	male	mRNA	4	13	187	no	146	146			10300	7704.4	772.5	1823.1	216000	local	true	false	false	false	false	false	false	false	false	false	Bivalent vaccination same as previous	305.94	2854.14	9.32908	160	320	10	40	20	80	20	80	n.d.	0.052	n.d.	0.07	2.684	2.68	17.462	14.178	0.075
NatCom_2024_077	no	60-69	male	Vector/mRNA combination	3	19		no	146	146			9200	6210	662.4	2327.6	333000	systemic	false	false	false	false	true	false	true	false	false	false	Prior vaccination was worse	327.17	5384.09	16.4566	80	320	5	320	10	640	5	640	n.d.	0.176	n.d.	0.784	5.978	7.479	10.784	12.138	0.12
NatCom_2024_078	no	20-29	female	mRNA	3	14		no	147	147			8300	4905.3	498	2896.7	303000	local and systemic	true	false	false	false	true	false	false	false	true	true	Bivalent vaccination was worst	1023.68	5139.12	5.02024	320	2560	10	160	5	640	5	320	n.d.	0.24	n.d.	0.053	4.045	3.445	3.38	3.804	0.221
NatCom_2024_079	yes	60-69	female	mRNA	4	13	107	no	146	146			5800	3659.8	469.8	1670.4	244000	local and systemic	true	true	false	false	true	false	false	false	false	false	Bivalent vaccination same as previous	4059.53	17040.1	4.19755	320	2560	20	320	40	1280	20	2560	n.d.	0.303	n.d.	0.09	1.926	2.154	17.152	22.237	0.272
NatCom_2024_080	yes	40-49	female	mRNA	4	13	215	no	146	146			4700	2387.6	408.9	1903.5	198000	local and systemic	true	true	true	false	true	false	false	false	true	true	Prior vaccination was worse	928.05	5010.21	5.39864	320	640	20	20	40	160	20	40	n.d.	0.473	n.d.	0.552	5.021	4.741	6.029	5.72	0.415
NatCom_2024_081	yes	50-59	female	mRNA	4	13	738	no	146	146			6200	3695.2	589	1915.8	372000	local and systemic	true	false	false	false	true	false	false	false	false	false	Bivalent vaccination same as previous	420.54	4003.85	9.52074	20	320	5	40	20	320	10	160	n.d.	0.077	n.d.	0.012	2.899	2.678	14.891	12.227	0.083
NatCom_2024_082	no	60-69	male	mRNA	3	13		no	146	146			7600	4962.8	714.4	1922.8	174000	local	true	true	false	false	false	false	false	false	false	false	Prior vaccination was worse	287.57	9130.27	31.7497	40	2560	5	160	5	320	5	320	n.d.	0.099	n.d.	0.576	4.501	5.06	7.421	7.93	0.145
NatCom_2024_083	yes	40-49	male	mRNA	4	13	119	no	149	149			8500	4972.5	977.5	2550	250000	systemic	false	false	false	false	true	false	false	false	false	false	Prior vaccination was worse	3628.63	10677.1	2.94247	640	2560	160	640	320	640	160	640	0.018	0.137	0	0.31	3.298	3.976	3.457	3.842	0.14
NatCom_2024_084	no	30-39	female	mRNA	3	17		no	150	150			11300	6893	971.8	3435.2	390000	local and systemic	true	false	true	false	false	true	false	false	false	false	Bivalent vaccination same as previous	369.09	12630.5	34.2205	80	640	5	160	5	320	5	160	0	0.128	0.005	0.105	4.7	3.806	8.231	8.975	0.12
NatCom_2024_085	yes	50-59	female	mRNA	4	13	240	yes	146	138	mild	1-2	7300	4000.4	496.4	2803.2	286000	none	false	false	false	false	false	false	false	false	false	false	Bivalent vaccination same as previous	688.07	3864.67	5.61668	80	320	5	10	5	40	5	40	0.016	0.124	0.012	0.015	3.943	3.513	8.774	8.375	0.1
NatCom_2024_086	no	50-59	male	mRNA	3	13		yes	146	138	moderate	3-6	11400	7752	786.6	2861.4	336000	none	false	false	false	false	false	false	false	false	false	false	Prior vaccination was worse	368.54	6405.38	17.3804	80	320	5	40	5	40	5	20	0.012	0.208	0.008	0.382	3.649	3.404	12.316	10.781	0.21
NatCom_2024_087	no	40-49	female	mRNA	3	13		no	146	146			8700	5159.1	843.9	2697	350000	local	true	true	false	false	false	false	false	false	false	false	Prior vaccination was worse	288.58	7694.53	26.6634	40	2560	5	160	5	320	5	160	0.007	0.169	0.001	0.072	11.381	10.515	8.366	7.068	0.191
NatCom_2024_088	no	50-59	male	mRNA	3	13		yes	146	129	mild	3-6	6700	3383.5	636.5	2680	194000	none	false	false	false	false	false	false	false	false	false	false	Prior vaccination was worse	531.8	4656.57	8.75624	80	160	5	20	5	40	5	40	n.d.	0.063	n.d.	0.281	8.851	9.025	11.929	10.208	0.05
NatCom_2024_089	no	50-59	female	mRNA	3	13		no	146	146			10100	3514.8	929.2	5656	490000	local and systemic	true	true	true	false	true	false	false	false	false	true	Prior vaccination was worse	79.88	14487.4	181.365	40	2560	5	160	5	320	5	160	n.d.	0.222	n.d.	0.117	4.934	3.876	8.225	5.521	0.191
NatCom_2024_090	no	≥70	male	mRNA	3	19		no	146	146			6900	4374.6	745.2	1780.2	201000	systemic	false	false	false	false	true	false	false	false	true	false	Bivalent vaccination was worst	1757.7	19421.8	11.0496	320	2560	20	640	20	320	10	640	n.d.	0.335	n.d.	0.615	5.661	6.05	15.649	17.42	0.294
NatCom_2024_091	yes/NCAP+	≥70	male	mRNA	4	13	unknown (NCAP positive)	no	146	146			6600	3669.6	627	2303.4	241000	none	false	false	false	false	false	false	false	false	false	false	Bivalent vaccination same as previous	3397.55	12430.1	3.65856	2560	640	160	80	80	160	80	160	n.d.	0.07	n.d.	0.138	3.669	2.87	37.514	30.39	0.061
NatCom_2024_092	no	60-69	female	Vector/mRNA combination	3	13		no	146	146			11700	8938.8	936	1825.2	398000	none	false	false	false	false	false	false	false	false	false	false	Bivalent vaccination same as previous	178.95	6860.93	38.3399	80	320	5	80	5	40	5	40	n.d.	0.067	n.d.	0.101	4.847	4.189	6.071	5.334	0.085
NatCom_2024_093	no	40-49	male	mRNA	3	13		no	146	146			6100	3586.8	457.5	2055.7	274000	local	true	false	false	false	false	false	false	false	false	false	Bivalent vaccination same as previous	136.66	9782.01	71.5792	320	640	10	40	10	160	5	160	n.d.	0.247	n.d.	0.021	6.694	5.648	8.858	7.627	0.212
NatCom_2024_094	no	40-49	female	mRNA	3	13		no	146	146			9400	5884.4	780.2	2735.4	270000	local	true	false	false	false	false	false	false	false	false	false	Bivalent vaccination same as previous	824.86	9223.99	11.1825	80	640	5	40	5	40	5	20	0.052	0.132	1.435	0.283	1.673	1.708	12.623	12.459	0.116
NatCom_2024_095	no	60-69	female	mRNA	3	19		no	146	146			5700	3317.4	552.9	1829.7	243000	local and systemic	false	true	true	false	true	true	true	true	false	false	Bivalent vaccination same as previous	3590.53	33036.3	9.20096	2560	2560	320	2560	320	2560	80	2560	0.037	0.231	0.117	0.373	36.107	29.776	9.281	15.521	0.239
NatCom_2024_096	yes	30-39	male	mRNA	4	13	191	no	146	146								none	false	false	false	false	false	false	false	false	false	false	Bivalent vaccination same as previous	250.34	7670.81	30.6416	2560	1280	160	320	160	320	160	320	0.056	0.047	0.007	0.026	7.974	6.833	13.192	10.853	0.043
NatCom_2024_097	yes	50-59	male	mRNA	4	13	73	no	146	146			10600	7748.6	763.2	2088.2	350000	local and systemic	true	false	false	false	true	false	false	false	false	false	Bivalent vaccination same as previous	3958.85	9541.95	2.41028	1280	2560	320	640	320	640	320	640	0.052	0.096	0	0.064	6.633	6.11	7.99	6.66	0.066
NatCom_2024_098	yes	40-49	female	mRNA	4	13	231	no	146	146			11600	8642	614.8	2343.2	324000	local and systemic	true	true	true	false	true	true	false	true	true	false	Bivalent vaccination was worst	2549.44	5539.32	2.17276	640	640	40	320	80	640	80	320	0	0.114	0	0.03	2.674	2.204	3.202	2.78	0.118
NatCom_2024_099	yes	50-59	male	mRNA	4	19	246	no	146	146			4500	2394	486	1620	235000	local	true	false	false	false	false	false	false	false	false	false	Bivalent vaccination same as previous	3835.19	17966.2	4.68457	2560	1280	640	640	160	640	160	160	0	0.176	0	0.234	5.865	4.505	14.281	10.95	0.217
NatCom_2024_100	yes	30-39	female	mRNA	4	13	257	no	146	146			7600	4073.6	418	3108.4	267000	local and systemic	true	false	false	false	true	true	false	false	false	false	Prior vaccination was worse	225.48	7723.05	34.2516	640	320	80	80	80	80	80	160	0	0.101	0	0.124	6.882	4.768	20.795	14.141	0.112
NatCom_2024_101	yes	40-49	male	mRNA	4	13	205	no	146	146			5600	2626.4	537.6	2436	345000	local and systemic	true	false	false	false	true	false	false	false	false	false	Prior vaccination was worse	1274.76	7787.34	6.10887	320	2560	20	80	10	320	40	320	0.009	0.111	0	0.008	15.164	13.936	32.245	30.133	0.106
NatCom_2024_102	yes/NCAP+	60-69	female	mRNA	4	13	unknown (NCAP positive)	no	146	146			8100	5807.7	405	1887.3	288000	none	false	false	false	false	false	false	false	false	false	false	Bivalent vaccination same as previous	2784.58	8307.44	2.98337	320	640	160	640	160	320	160	320	0.028	0.115	0.017	0.02	3.083	2.659	35.111	26.448	0.089
NatCom_2024_103	no	40-49	female	Vector/mRNA combination	3	16		yes	147	131	moderate	7 or more	8400	5006.4	554.4	2839.2	374000	none	false	false	false	false	false	false	false	false	false	false	Prior vaccination was worse	60.42	2455.37	40.6384	5	160	5	20	5	80	5	20	0.007	0.039	0.099	0.075	7.029	7.699	8.305	9.264	0.048
NatCom_2024_104	yes	50-59	female	mRNA	4	14	223	yes	140	97	moderate	3-6	6700	3256.2	603	2840.8	327000	local	true	false	false	false	false	false	false	false	false	false	Prior vaccination was worse	584.98	4099.33	7.00764	80	640	10	320	40	160	10	320	0.031	0.059	0.017	0.004	8.932	10.032	8.052	8.819	0.054
NatCom_2024_105	yes	30-39	male	Vector/mRNA combination	4	15	104	no	141	141			9400	6824.4	676.8	1898.8	323000	local and systemic	true	false	false	false	false	true	false	false	true	true	Prior vaccination was worse	1165.42	6669.66	5.72297	160	2560	20	40	20	160	20	160	0.053	0.082	0.091	0.17	2.036	1.806	3.138	3.865	0.081
NatCom_2024_106	yes	30-39	female	mRNA	4	13	188	no	133	133			5800	2697	707.6	2395.4	422000	local and systemic	true	true	false	false	false	true	true	false	false	false	Prior vaccination was worse	2102.81	8686.18	4.13075	1280	2560	40	160	80	320	80	320	n.d.	0.306	n.d.	4.166	4.869	4.911	8.787	9.485	0.311
NatCom_2024_107	yes	30-39	female	Vector/mRNA combination	4	19	210	no	140	140			7700	4496.8	608.3	2594.9	322000	local and systemic	true	false	false	false	false	false	false	false	false	false	Prior vaccination was worse	2685.1	12534.3	4.66811	1280	2560	80	320	160	640	80	320	n.d.	0.105	n.d.	0.361	5.666	5.337	8.015	8.459	0.082
NatCom_2024_108	no	40-49	female	Vector/mRNA combination	3	16		yes	149	143	mild	7 or more	4500	2691	400.5	1408.5	337000	local	true	false	false	false	false	false	false	false	false	false	Prior vaccination was worse	114.76	941.4	8.20321	40	160	5	20	5	20	5	20	n.d.	0.14	n.d.	5.098	11.902	11.664	14.659	17.283	0.156
NatCom_2024_109	no	50-59	female	Vector/mRNA combination	3	13		loss-of follow-up					9500	6830.5	655.5	2014	367000	systemic	false	false	false	true	true	false	true	false	false	true	Prior vaccination was worse	673.25	6819.21	10.1288	80	2560	5	160	5	160	5	80	n.d.	0.21	n.d.	4.196	3.343	3.65	11.128	10.588	0.108
NatCom_2024_110	yes	20-29	female	mRNA	4	17	245	no	150	150			7700	4697	392.7	2610.3	303000	local	true	true	false	false	false	false	false	false	false	false	Bivalent vaccination same as previous	2904.35	6640.94	2.28655	640	2560	80	160	160	320	80	160	n.d.	0.129	n.d.	0.331	2.658	1.523	4.994	3.949	0.125
NatCom_2024_111	yes	30-39	male	mRNA	4	13	240	no	141	141			4900	2886.1	445.9	1568	293000	systemic	false	false	false	false	true	false	true	false	true	true	Prior vaccination was worse	3967.49	11264.2	2.83911	320	1280	40	80	80	160	80	160	n.d.	0.513	n.d.	0.208	10.309	8.33	13.389	9.492	0.429
NatCom_2024_112	no	50-59	female	mRNA	3	16		no	137	137			6500	4361.5	390	1748.5	216000	local	true	false	false	false	false	false	false	false	false	false	Prior vaccination was worse	1192.41	3439.79	2.88474	160	640	10	160	20	160	20	320	0.052	0.096	0.005	0.004	6.877	7.786	8.031	9.366	0.095
NatCom_2024_113	yes	50-59	female	Vector/mRNA combination	4	26	251	unknown	136	136			8200	5379.2	721.6	2099.2	284000	local and systemic	true	false	true	false	true	false	false	true	true	true	Prior vaccination was worse	2298.04	17813.4	7.75157	1280	2560	40	320	80	640	40	640	0.071	0.09383	0.064	0.196	3.736	3.76	18.38	22.9	0.08983
NatCom_2024_114	yes	40-49	female	mRNA	4	15	241	no	138	138			8300	5229	406.7	2664.3	274000	local and systemic	true	false	false	false	true	true	false	true	true	true	Bivalent vaccination same as previous	2955.75	11775.3	3.98386	160	1280	40	320	40	320	40	160	0.067	0.222	0.065	0.253	8.15	6.384	9.493	6.732	0.143
NatCom_2024_115	yes	40-49	female	Vector/mRNA combination	4	13	201	yes	143	137	moderate	3-6	8700	4845.9	643.8	3210.3	312000	local and systemic	true	false	false	false	false	false	false	false	true	true	Bivalent vaccination same as previous	2271.92	9445.33	4.15742	320	2560	40	640	80	640	40	640	0.031	0.166	0.199	0.585	3.377	2.91	3.154	3.364	0.144
NatCom_2024_116	yes/NCAP+	20-29	female	Vector/mRNA combination	4	24	unknown (NCAP positive)	unknown	133	133			5400	3186	388.8	1825.2	218000	none	false	false	false	false	false	false	false	false	false	false	Prior vaccination was worse	1204.67	5419.18	4.49848	80	1280	10	160	20	160	10	160	0.118	0.186	0.011	0.251	2.047	3.67	2.493	4.03	0.226
NatCom_2024_117	yes	30-39	male	Vector/mRNA combination	4	13	275	unknown	141	141			5100	2580.6	438.6	2080.8	325000	none	false	false	false	false	false	false	false	false	false	false	Prior vaccination was worse	821.83	6999.23	8.51664	160	640	10	320	20	320	10	320	0.029	0.196	0.158	0.442	3.198	3.999	2.355	2.236	0.199
NatCom_2024_118	no	50-59	male	Vector/mRNA combination	3	14		no	132	132			4800	2572.8	470.4	1756.8	270000	local	false	true	false	false	false	false	false	false	false	false	Prior vaccination was worse	1183.72	4118.4	3.4792	160	1280	10	80	20	160	10	80	0.074	0.097	0.013	0.011	3.401	2.609	9.015	7.819	0.116
NatCom_2024_119	yes	30-39	male	mRNA	4	14	213	no	139	139			6100	3623.4	500.2	1976.4	304000	systemic	false	false	false	false	false	false	false	false	false	true	Bivalent vaccination same as previous	2780.58	7225.6	2.59859	320	640	80	160	80	320	80	160	0.032	0.146	0.03	0.034	7.278	9.126	6.273	5.335	0.18
NatCom_2024_120	yes	50-59	female	mRNA	4	14	219	yes	138	93	mild	1-2	7700	4620	708.4	2371.6	347000	local	true	false	false	false	false	false	false	false	false	false	Prior vaccination was worse	1969.52	10770.4	5.46852	320	1280	20	320	160	320	40	320	0.062	0.115	0.112	0.153	8.515	8.784	9.654	12.506	0.12
NatCom_2024_121	yes	20-29	male	Vector/mRNA combination	3	14	710	no	143	143								systemic	false	false	false	false	false	false	false	false	false	true	Prior vaccination was worse	793.87	12237.6	15.4151	80	2560	5	160	10	640	5	320	0.021	0.161	0.057	0.231	7.995	8.368	12.749	11.11	0.198
NatCom_2024_122	no	60-69	female	mRNA	4	17		no	133	133			6900	3215.4	427.8	3256.8	321000	local and systemic	true	false	false	false	true	false	false	false	false	false	Bivalent vaccination same as previous	958.75	2586.75	2.69804	160	320	5	20	10	40	10	80	0.021	0.078	0.063	1.001	6.846	5.712	22.402	17.691	0.075
NatCom_2024_123	no	50-59	female	Vector/mRNA combination	3	17		yes	133	131	moderate	3-6	8400	5712	638.4	2049.6	316000	local and systemic	true	true	true	false	true	true	false	false	true	false	Prior vaccination was worse	415.64	5045.45	12.139	40	1280	5	80	10	160	5	80	0.056	0.056	0.065	0.078	3.552	2.53	12.34	11.521	0.049
NatCom_2024_124	no	50-59	female	mRNA	3	15		no	129	129			13000	7072	936	4992	321000	local and systemic	true	false	false	false	true	true	false	false	false	false	Bivalent vaccination same as previous	993.82	4050.2	4.07539	80	320	5	20	5	40	5	20	0.056	0.07512	0.053	0.0754	10.637	10	18.328	17.7	0.06512
NatCom_2024_125	yes	20-29	female	mRNA	3	14	323	no	116	116			9600	6240	604.8	2755.2	354000	local and systemic	true	false	true	false	true	false	true	false	true	true	Bivalent vaccination same as previous	4675.06	6528.12	1.39637	320	1280	320	640	640	640	80	320	0.027	0.071	0.012	0.023	9.728	9.345	10.595	10.9	0.062
NatCom_2024_126	no	40-49	female	Vector/mRNA combination	3	15		no	108	108			5500	3245	511.5	1743.5	218000	local and systemic	true	false	false	false	true	false	false	false	false	false	Bivalent vaccination was worst	675.51	3431.76	5.08025	160	1280	10	320	20	320	20	320	0.072	0.133	0.048	0.18	7.83	6.088	8.5	8.329	0.071
NatCom_2024_127	yes	50-59	female	mRNA	4	15	282	no	107	107			8700	3706.2	887.4	3949.8	226000	local and systemic	true	true	false	false	true	true	false	false	true	true	Prior vaccination was worse	2675.6	4978.25	1.86061	640	0	160	0	80	0	80	0	0.016	0.187	0.092	0.164	3.459	4.459	3.536	4.827	0.159
																		none
																		none
																		none
																		none
																		none
																		none
																		none
																		none
																		none
																		none
																		none
																		none
																		none
																		none
																		none
																		none
																		none
																		none
																		none
																		none
																		none
																		none
																		none
																		none
																		none
																		none
																		none
																		none
																		none
																		none
																		none
																		none
																		none
																		none
																		none
																		none
																		none
																		none
																		none
																		none
																		none
																		none
																		none
																		none
																		none
																		none
																		none
																		none
																		none
																		none
																		none
																		none
																		none
																		none
																		none
																		none
																		none
																		none
																		none
																		none
																		none
																		none
																		none
																		none
																		none
																		none
																		none
																		none
																		none
																		none
																		none
																		none
																		none
																		none
																		none
																		none
																		none
																		none
																		none
																		none
																		none
																		none
																		none
																		none
																		none
																		none
																		none
																		none
																		none
																		none
																		none
																		none
																		none
																		none
																		none
																		none
																		none
																		none
																		none
																		none
																		none
																		none
																		none
																		none
																		none
																		none
																		none
																		none
																		none
																		none
																		none
																		none
																		none
																		none
																		none
																		none
																		none
																		none
																		none
																		none
																		none
																		none
																		none
																		none
																		none
																		none
																		none
																		none
																		none
																		none
																		none
																		none
																		none
																		none
																		none
																		none
																		none
																		none
																		none
																		none
																		none
																		none
																		none
																		none
																		none
																		none
																		none
																		none
																		none
																		none
																		none
																		none
																		none
																		none
																		none
																		none
																		none
																		none
																		none
																		none
																		none
																		none
																		none
																		none
																		none
																		none
																		none
																		none
																		none
																		none
																		none
																		none
																		none
																		none
																		none
																		none
																		none
																		none
																		none
																		none
																		none
																		none
																		none
																		none
																		none
																		none
																		none
																		none
																		none
																		none
																		none
																		none
																		none
																		none
																		none
																		none
																		none
																		none
																		none
																		none
																		none
																		none
																		none
																		none
																		none
																		none
																		none
																		none
																		none
																		none
																		none
																		none
																		none
																		none
																		none
																		none
																		none
																		none
																		none
																		none
																		none
																		none
																		none
																		none
																		none
																		none
																		none
																		none
																		none
																		none
																		none
																		none
																		none
																		none
																		none
																		none
																		none
																		none
																		none
																		none
																		none
																		none
																		none
																		none
																		none
																		none
																		none
																		none
																		none
																		none
																		none
																		none
																		none
																		none
																		none
																		none
																		none
																		none
																		none
																		none
																		none
																		none
																		none
																		none
																		none
																		none
																		none
																		none
																		none
																		none
																		none
																		none
																		none
																		none
																		none
																		none
																		none
																		none
																		none
																		none
																		none
																		none
																		none
																		none
																		none
																		none
																		none
																		none
																		none
																		none
																		none
																		none
																		none
																		none
																		none
																		none
																		none
																		none
																		none
																		none
																		none
																		none
																		none
																		none
																		none
																		none
																		none
																		none
																		none
																		none
																		none
																		none
																		none
																		none
																		none
																		none
																		none
																		none
																		none
																		none
																		none
																		none
																		none
																		none
																		none
																		none
																		none
																		none
																		none
																		none
																		none
																		none
																		none
																		none
																		none
																		none
																		none
																		none
																		none
																		none
																		none
																		none
																		none
																		none
																		none
																		none
																		none
																		none
																		none
																		none
																		none
																		none
																		none
																		none
																		none
																		none
																		none
																		none
																		none
																		none
																		none
																		none
																		none
																		none
																		none
																		none
																		none
																		none
																		none
																		none
																		none
																		none
																		none
																		none
																		none
																		none
																		none
																		none
																		none
																		none
																		none
																		none
																		none
																		none
																		none
																		none
																		none
																		none
																		none
																		none
																		none
																		none
																		none
																		none
																		none
																		none
																		none
																		none
																		none
																		none
																		none
																		none
																		none
																		none
																		none
																		none
																		none
																		none
																		none
																		none
																		none
																		none
																		none
																		none
																		none
																		none
																		none
																		none
																		none
																		none
																		none
																		none
																		none
																		none
																		none
																		none
																		none
																		none
																		none
																		none
																		none
																		none
																		none
																		none
																		none
																		none
																		none
																		none
																		none
																		none
																		none
																		none
																		none
																		none
																		none
																		none
																		none
																		none
																		none
																		none
																		none
																		none
																		none
																		none
																		none
																		none
																		none
																		none
																		none
																		none
																		none
																		none
																		none
																		none
																		none
																		none
																		none
																		none
																		none
																		none
																		none
																		none
																		none
																		none
																		none
																		none
																		none
																		none
																		none
																		none
																		none
																		none
																		none
																		none
																		none
																		none
																		none
																		none
																		none
																		none
																		none
																		none
																		none
																		none
																		none
																		none
																		none
																		none
																		none
																		none
																		none
																		none
																		none
																		none
																		none
																		none
																		none
																		none
																		none
																		none
																		none
																		none
																		none
																		none
																		none
																		none
																		none
																		none
																		none
																		none
																		none
																		none
																		none
																		none
																		none
																		none
																		none
																		none
																		none
																		none
																		none
																		none
																		none
																		none
																		none
																		none
																		none
																		none
																		none
																		none
																		none
																		none
																		none
																		none
																		none
																		none
																		none
																		none
																		none
																		none
																		none
																		none
																		none
																		none
																		none
																		none
																		none
																		none
																		none
																		none
																		none
																		none
																		none
																		none
																		none
																		none
																		none
																		none
																		none
																		none
																		none
																		none
																		none
																		none
																		none
																		none
																		none
																		none
																		none
																		none
																		none
																		none
																		none
																		none
																		none
																		none
																		none
																		none
																		none
																		none
																		none
																		none
																		none
																		none
																		none
																		none
																		none
																		none
																		none
																		none
																		none
																		none
																		none
																		none
																		none
																		none
																		none
																		none
																		none
																		none
																		none
																		none
																		none
																		none
																		none
																		none
																		none
																		none
																		none
																		none
																		none
																		none
																		none
																		none
																		none
																		none
																		none
																		none
																		none
																		none
																		none
																		none
																		none
																		none
																		none
																		none
																		none
																		none
																		none
																		none
																		none
																		none
																		none
																		none
																		none
																		none
																		none
																		none
																		none
																		none
																		none
																		none
																		none
																		none
																		none
																		none
																		none
																		none
																		none
																		none
																		none
																		none
																		none
																		none
																		none
																		none
																		none
																		none
																		none
																		none
																		none
																		none
																		none
																		none
																		none
																		none
																		none
																		none
																		none
																		none
																		none
																		none
																		none
																		none
																		none
																		none
																		none
																		none
																		none
																		none
																		none
																		none
																		none
																		none
																		none
																		none
																		none
																		none
																		none
																		none
																		none
																		none
																		none
																		none
																		none
																		none
																		none
																		none
																		none
																		none
																		none
																		none
																		none
																		none
																		none
																		none
																		none
																		none
																		none
																		none
																		none
																		none
																		none
																		none
																		none
																		none
																		none
																		none
																		none
																		none
																		none
																		none
																		none
																		none
																		none
																		none
																		none
																		none
																		none
																		none
																		none
																		none
																		none
																		none
																		none
																		none
																		none
																		none
																		none
																		none
																		none
																		none
																		none
																		none
																		none
																		none
																		none
																		none
																		none
																		none
																		none
																		none
																		none
																		none
																		none
																		none
																		none
																		none
																		none
																		none
																		none
																		none
																		none
																		none
																		none
																		none
																		none
																		none
																		none
																		none
																		none
																		none
																		none
																		none
																		none
																		none
																		none
																		none
																		none
																		none
																		none
																		none
																		none
																		none
																		none
																		none
																		none
																		none
																		none
																		none
																		none
																		none
																		none
																		none
																		none
																		none
																		none
																		none
																		none
																		none
																		none
																		none
																		none
																		none
																		none
																		none
																		none
																		none
																		none
																		none
																		none
																		none
																		none
																		none
																		none
																		none
																		none
																		none
																		none
																		none
																		none
																		none
																		none
																		none
																		none
																		none
																		none
																		none
																		none
																		none
																		none
																		none
																		none
																		none
																		none
																		none
																		none
																		none
																		none
																		none
																		none
																		none
																		none
																		none
																		none
																		none
																		none
																		none
																		none
																		none
																		none
																		none
																		none
																		none
																		none
																		none
																		none
																		none
																		none
																		none
																		none
																		none
																		none
																		none
																		none
																		none
																		none
																		none
																		none
																		none
																		none
																		none
																		none
																		none
																		none
																		none
																		none
																		none
																		none
																		none
																		none
																		none
																		none
																		none
																		none
																		none
																		none
																		none
																		none
																		none
																		none
																		none
																		none
																		none
																		none
																		none
																		none
																		none
																		none
																		none
																		none
																		none
																		none
																		none
																		none
																		none
																		none
																		none
																		none
																		none
																		none
																		none
																		none
																		none
																		none
																		none
																		none
																		none
																		none
																		none
																		none
																		none
																		none
																		none
																		none
																		none
																		none
																		none
																		none
																		none
																		none
																		none
																		none
																		none
																		none
																		none
																		none
																		none
																		none
																		none
																		none
																		none
																		none
																		none
																		none
																		none
																		none
																		none
																		none
																		none
																		none
																		none
																		none
																		none
																		none
																		none
																		none
																		none
																		none
																		none
																		none
																		none
																		none
																		none
																		none
																		none
																		none
																		none
																		none
																		none
																		none
																		none
																		none
																		none
																		none
																		none
																		none
																		none
																		none
																		none
																		none
																		none
																		none
																		none
																		none
																		none
																		none
																		none
																		none
																		none
																		none
																		none
																		none
																		none
																		none
																		none
																		none
																		none
																		none
																		none
																		none
																		none
																		none
																		none
																		none
																		none
																		none
																		none
																		none
																		none
																		none
																		none
																		none
																		none
																		none
																		none
																		none
																		none
																		none
																		none
																		none
																		none
																		none
																		none
																		none
																		none
																		none
																		none
																		none
																		none
																		none
																		none
																		none
																		none
																		none
																		none
																		none
																		none
																		none
																		none
																		none
																		none
																		none
																		none
																		none
																		none
																		none
																		none
																		none
																		none
																		none
																		none
																		none
																		none
																		none
																		none
																		none
																		none
																		none
																		none
																		none
																		none
																		none
																		none
																		none
																		none
																		none
																		none
																		none
																		none
																		none
																		none
																		none
																		none
																		none
																		none
																		none
																		none
																		none
																		none
																		none
																		none
																		none
																		none
																		none
																		none
																		none
																		none
																		none
																		none
																		none
																		none
																		none
																		none
																		none
																		none
																		none
																		none
																		none
																		none
																		none
																		none
																		none
																		none
																		none
																		none
																		none
																		none
																		none
																		none
																		none
																		none
																		none
																		none
																		none
																		none
																		none
																		none
																		none
																		none
																		none
																		none
																		none
																		none
																		none
																		none
																		none
																		none
																		none
																		none
																		none
																		none
																		none
																		none
																		none
																		none
																		none
																		none
																		none
																		none
																		none
																		none
																		none
																		none
																		none
																		none
																		none
																		none
																		none
																		none
																		none
																		none
																		none
																		none
																		none
																		none
																		none
																		none
																		none
																		none
																		none
																		none
																		none
																		none
																		none
																		none
																		none
																		none
																		none
																		none
																		none
																		none
																		none
																		none
																		none
																		none
																		none
																		none
																		none
																		none
																		none
																		none
																		none
																		none
																		none
																		none
																		none
																		none
																		none
																		none
																		none
																		none
																		none
																		none
																		none
																		none
																		none
																		none
																		none
																		none
																		none
																		none
																		none
																		none
																		none
																		none
																		none
																		none
																		none
																		none
																		none
																		none
																		none
																		none
																		none
																		none
																		none
																		none
																		none
																		none
																		none
																		none
																		none
																		none
																		none
																		none
																		none
																		none
																		none
																		none
																		none
																		none
																		none
																		none
																		none
																		none
																		none
																		none
																		none
																		none
																		none
																		none
																		none
																		none
																		none
																		none
																		none
																		none
																		none
																		none
																		none
																		none
																		none
																		none
																		none
																		none
																		none
																		none
																		none
																		none
																		none
																		none
																		none
																		none
																		none
																		none
																		none
																		none
																		none
																		none
																		none
																		none
																		none
																		none
																		none
																		none
																		none
																		none
																		none
																		none
																		none
																		none
																		none
																		none
																		none
																		none
																		none
																		none
																		none
																		none
																		none
																		none
																		none
																		none
																		none
																		none
																		none
																		none
																		none
																		none
																		none
																		none
																		none
																		none
																		none
																		none
																		none
																		none
																		none
																		none
																		none
																		none
																		none
																		none
																		none
																		none
																		none
																		none
																		none
																		none
																		none
																		none
																		none
																		none
																		none
																		none
																		none
																		none
																		none
																		none
																		none
																		none
																		none
																		none
																		none
																		none
																		none
																		none
																		none
																		none
																		none
																		none
																		none
																		none
																		none
																		none
																		none
																		none
																		none
																		none
																		none
																		none
																		none
																		none
																		none
																		none
																		none
																		none
																		none
																		none
																		none
																		none
																		none
																		none
																		none
																		none
																		none
																		none
																		none
																		none
																		none
																		none
																		none
																		none
																		none
																		none
																		none
																		none
																		none
																		none
																		none
																		none
																		none
																		none
																		none
																		none
																		none
																		none
																		none
																		none
																		none
																		none
																		none
																		none
																		none
																		none
																		none
																		none
																		none
																		none
																		none
																		none
																		none
																		none
																		none
																		none
																		none
																		none
																		none
																		none
																		none
																		none
																		none
																		none
																		none
																		none
																		none
																		none
																		none
																		none
																		none
																		none
																		none
																		none
																		none
																		none
																		none
																		none
																		none
																		none
																		none
																		none
																		none
																		none
																		none
																		none
																		none
																		none
																		none
																		none
																		none
																		none
																		none
																		none
																		none
																		none
																		none
																		none
																		none
																		none
																		none
																		none
																		none
																		none
																		none
																		none
																		none
																		none
																		none
																		none
																		none
																		none
																		none
																		none
																		none
																		none
																		none
																		none
																		none
																		none
																		none
																		none
																		none
																		none
																		none
																		none
																		none
																		none
																		none
																		none
																		none
																		none
																		none
																		none
																		none
																		none
																		none
																		none
																		none
																		none
																		none
																		none
																		none
																		none
																		none
																		none
																		none
																		none
																		none
																		none
																		none
																		none
																		none
																		none
																		none
																		none
																		none
																		none
																		none
																		none
																		none
																		none
																		none
																		none
																		none
																		none
																		none
																		none
																		none
																		none
																		none
																		none
																		none
																		none
																		none
																		none
																		none
																		none
																		none
																		none
																		none
																		none
																		none
																		none
																		none
																		none
																		none
																		none
																		none
																		none
																		none
																		none
																		none
																		none
																		none
																		none
																		none
																		none
																		none
																		none
																		none
																		none
																		none
																		none
																		none
																		none
																		none
																		none
																		none
																		none
																		none
																		none
																		none
																		none
																		none
																		none
																		none
																		none
																		none
																		none
																		none
																		none
																		none
																		none
																		none
																		none
																		none
																		none
																		none
																		none
																		none
																		none
																		none
																		none
																		none
																		none
																		none
																		none
																		none
																		none
																		none
																		none
																		none
																		none
																		none
																		none
																		none
																		none
																		none
																		none
																		none
																		none
																		none
																		none
																		none
																		none
																		none
																		none
																		none
																		none
																		none
																		none
																		none
																		none
																		none
																		none
																		none
																		none
																		none
																		none
																		none
																		none
																		none
																		none
																		none
																		none
																		none
																		none
																		none
																		none
																		none
																		none
																		none
																		none
																		none
																		none
																		none
																		none
																		none
																		none
																		none
																		none
																		none
																		none
																		none
																		none
																		none
																		none
																		none
																		none
																		none
																		none
																		none
																		none
																		none
																		none
																		none
																		none
																		none
																		none
																		none
																		none
																		none
																		none
																		none
																		none
																		none
																		none
																		none
																		none
																		none
																		none
																		none
																		none
																		none
																		none
																		none
																		none
																		none
																		none
																		none
																		none
																		none
																		none
																		none
																		none
																		none
																		none
																		none
																		none
																		none
																		none
																		none
																		none
																		none
																		none
																		none
																		none
																		none
																		none
																		none
																		none
																		none
																		none
																		none
																		none
																		none
																		none
																		none
																		none
																		none
																		none
																		none
																		none
																		none
																		none
																		none
																		none
																		none
																		none
																		none
																		none
																		none
																		none
																		none
																		none
																		none
																		none
																		none
																		none
																		none
																		none
																		none
																		none
																		none
																		none
																		none
																		none
																		none
																		none
																		none
																		none
																		none
																		none
																		none
																		none
																		none
																		none
																		none
																		none
																		none
																		none
																		none
																		none
																		none
																		none
																		none
																		none
																		none
																		none
																		none
																		none
																		none
																		none
																		none
																		none
																		none
																		none
																		none
																		none
																		none
																		none
																		none
																		none
																		none
																		none
																		none
																		none
																		none
																		none
																		none
																		none
																		none
																		none
																		none
																		none
																		none
																		none
																		none
																		none
																		none
																		none
																		none
																		none
																		none
																		none
																		none
																		none
																		none
																		none
																		none
																		none
																		none
																		none
																		none
																		none
																		none
																		none
																		none
																		none
																		none
																		none
																		none
																		none
																		none
																		none
																		none
																		none
																		none
[truncated: 89 more columns]

## Sheet: table 1
For details on parameters and values, see text and legends.
Data in	table 1	table 1	table 1	table 1	table 1	table 1	table 1	table 1	table 1	table 1	table 1	table 1
NatCom_ID	prior SARS-CoV-2 infection	age category	sex	Vaccine-regime	Number of immunization events	days from vaccination to analysis	days from infection to vaccination	leukocytes/µl	granulocytes/µl	monocytes/µl	lymphocytes/µl	thrombocytes/µl
NatCom_2024_001	yes	50-59	male	mRNA	4	15	198	7400	4166.2	629	2604.8	257000
NatCom_2024_002	yes	≥70	male	mRNA	4	14	270	9800	6232.8	950.6	2616.6	215000
NatCom_2024_003	yes	60-69	male	Vector/mRNA combination	4	15	234	10100	7009.4	767.6	2323	580000
NatCom_2024_004	no	30-39	female	mRNA	3	14		5700	3950.1	575.7	1174.2	306000
NatCom_2024_005	no	50-59	female	Vector/mRNA combination	4	16		5800	3630.8	371.2	1798	178000
NatCom_2024_006	no	50-59	female	mRNA	3	13		4000	2088	444	1468	295000
NatCom_2024_007	yes	30-39	female	mRNA	4	26	231	6000	3666	498	1836	222000
NatCom_2024_008	yes	50-59	male	Vector/mRNA combination	4	14	239	7900	4984.9	758.4	2156.7	187000
NatCom_2024_009	yes	50-59	female	Vector/mRNA combination	4	15	260	7300	5073.5	445.3	1781.2	351000
NatCom_2024_010	no	30-39	female	Vector/mRNA combination	3	15		5400	3142.8	469.8	1787.4	261000
NatCom_2024_011	yes	50-59	female	Vector/mRNA combination	3	13	942	6900	4422.9	462.3	2014.8	257000
NatCom_2024_012	yes	30-39	female	mRNA	4	13	192	7000	3682	518	2800	218000
NatCom_2024_013	no	40-49	male	mRNA	3	20		7800	5296.2	624	1879.8	278000
NatCom_2024_014	no	60-69	female	Vector/mRNA combination	3	20		8200	3919.6	672.4	3608	344000
NatCom_2024_015	yes	40-49	male	Vector/mRNA combination	4	15	232	7700	5451.6	500.5	1747.9	294000
NatCom_2024_016	yes	30-39	female	Vector/mRNA combination	4	13	598	4100	2173	487.9	1439.1	250000
NatCom_2024_017	yes	20-29	male	Vector/mRNA combination	4	15	233	6900	3574.2	531.3	2794.5	199000
NatCom_2024_018	no	50-59	female	Vector/mRNA combination	3	16		8000	4856	584	2560	302000
NatCom_2024_019	no	50-59	female	Vector/mRNA combination	3	13		6800	4828	448.8	1523.2	279000
NatCom_2024_020	no	30-39	female	mRNA	3	19		7800	4804.8	390	2605.2	269000
NatCom_2024_021	yes	50-59	female	Vector/mRNA combination	3	19	947
NatCom_2024_022	no	30-39	female	Vector/mRNA combination	3	20		10500	5701.5	525	4273.5	382000
NatCom_2024_023	no	50-59	female	Vector/mRNA combination	3	13		8400	5082	520.8	2797.2	325000
NatCom_2024_024	yes	40-49	female	mRNA	4	14	211	7400	4388.2	525.4	2486.4	409000
NatCom_2024_025	no	50-59	female	mRNA	3	17		5700	3408.6	404.7	1886.7	297000
NatCom_2024_026	yes	60-69	male	mRNA	4	19	237	5700	2758.8	632.7	2308.5	200000
NatCom_2024_027	no	50-59	female	mRNA	3	17		6400	3840	652.8	1907.2	292000
NatCom_2024_028	no	50-59	male	mRNA	4	17		6100	3995.5	591.7	1512.8	255000
NatCom_2024_029	no	60-69	male	Vector/mRNA combination	3	15		5900	3410.2	731.6	1758.2	240000
NatCom_2024_030	yes	30-39	male	Vector/mRNA combination	4	23	208	7000	4270	483	2247	250000
NatCom_2024_031	yes/NCAP+	50-59	male	Vector/mRNA combination	4	13	unknown (NCAP positive)	6800	4406.4	435.2	1958.4	258000
NatCom_2024_032	yes	30-39	female	Vector/mRNA combination	4	18	212	1440	1212.48	67.68	159.84
NatCom_2024_033	no	50-59	male	Vector/mRNA combination	3	15		5800	3677.2	556.8	1566	228000
NatCom_2024_034	no	60-69	female	Vector/mRNA combination	3	17		6600	3669.6	409.2	2521.2	299000
NatCom_2024_035	no	50-59	female	Vector/mRNA combination	3	19		5700	3676.5	376.2	1647.3	323000
NatCom_2024_036	yes	40-49	female	Vector/mRNA combination	4	14	223	6300	2690.1	447.3	3162.6	272000
NatCom_2024_037	yes	50-59	male	mRNA	4	13	245	6000	3300	972	1728	254000
NatCom_2024_038	yes	30-39	female	mRNA	4	15	218	8400	5728.8	630	2041.2	379000
NatCom_2024_039	no	30-39	female	Vector/mRNA combination	3	14	-24	6700	3155.7	536	3008.3	293000
NatCom_2024_040	no	60-69	female	Vector/mRNA combination	3	15		8400	6048	571.2	1780.8	265000
NatCom_2024_041	no	40-49	male	Vector/mRNA combination	3	19		6100	3226.9	591.7	2281.4	313000
NatCom_2024_042	yes	50-59	male	mRNA	4	19	231	6600	3346.2	521.4	2732.4	249000
NatCom_2024_043	yes	20-29	male	mRNA	4	18	251	4600	2392	386.4	1821.6	275000
NatCom_2024_044	no	50-59	female	mRNA	4	13		5800	2940.6	487.2	2372.2	324000
NatCom_2024_045	no	40-49	female	Vector/mRNA combination	3	14		6900	3670.8	655.5	2573.7	368000
NatCom_2024_046	no	40-49	male	Vector/mRNA combination	3	14		4500	1872	499.5	2128.5	223000
NatCom_2024_047	no	40-49	female	Vector/mRNA combination	3	13		9600	6864	316.8	2419.2	281000
NatCom_2024_048	yes	20-29	female	mRNA	4	14	242	7400	4824.8	436.6	2138.6	426000
NatCom_2024_049	no	20-29	female	Vector/mRNA combination	3	18		7900	4352.9	537.2	3009.9	385000
NatCom_2024_050	yes	30-39	female	Vector/mRNA combination	4	14	253	7800	5077.8	444.6	2277.6	262000
NatCom_2024_051	no	40-49	female	Vector/mRNA combination	3	14		10700	7671.9	716.9	2311.2	311000
NatCom_2024_052	yes	60-69	male	Vector/mRNA combination	4	15	263	7100	4366.5	674.5	2059	297000
NatCom_2024_053	no	50-59	female	mRNA	3	14		6200	4073.4	465	1661.6	324000
NatCom_2024_054	yes	50-59	female	mRNA	4	16	180	5700	3306	438.9	1955.1	260000
NatCom_2024_055	no	60-69	female	Vector/mRNA combination	3	20		5600	3690.4	392	1517.6	292000
NatCom_2024_056	yes	50-59	female	mRNA	4	14	585	6400	3590.4	358.4	2451.2	216000
NatCom_2024_057	no	60-69	female	mRNA	3	14		5600	3158.4	308	2133.6	233000
NatCom_2024_058	yes	30-39	female	mRNA	4	14	210	3800	1820.2	330.6	1649.2	233000
NatCom_2024_059	yes	50-59	female	Vector/mRNA combination	4	14	218	6900	4167.6	441.6	2290.8	349000
NatCom_2024_060	no	60-69	female	mRNA	3	14		5700	3003.9	495.9	2200.2	286000
NatCom_2024_061	no	30-39	female	mRNA	3	16		4900	3008.6	494.9	1396.5	205000
NatCom_2024_062	no	30-39	female	mRNA	3	16		12500	6125	775	5600	386000
NatCom_2024_063	no	60-69	female	mRNA	3	16		6500	3835	3672.5	1787.5	420000
NatCom_2024_064	no	50-59	female	mRNA	3	14		5800	3688.8	382.8	1728.4	259000
NatCom_2024_065	no	≥70	male	mRNA	4	13		10000	5610	1110	3280	279000
NatCom_2024_066	yes	30-39	female	Vector/mRNA combination	4	13	192	8000	5352	440	2208	283000
NatCom_2024_067	no	≥70	female	mRNA	3	13		11200	7100.8	1153.6	2945.6	269000
NatCom_2024_068	no	40-49	female	mRNA	3	13		8200	6076.2	615	1508.8	330000
NatCom_2024_069	yes	30-39	male	mRNA	4	13	191	4800	1742.4	446.4	2611.2	183000
NatCom_2024_070	yes	20-29	female	Vector/mRNA combination	3	13	218	5600	3360	425.6	1814.4	219000
NatCom_2024_071	yes	60-69	female	mRNA	4	13	342	3800	1656.8	273.6	1869.6	309000
NatCom_2024_072	no	≥70	female	mRNA	4	13		7700	4304.3	908.6	2487.1	280000
NatCom_2024_073	no	≥70	male	mRNA	4	13		10000	7670	730	1600	232000
NatCom_2024_074	no	40-49	male	mRNA	3	13		9600	6211.2	902.4	2486.4	300000
NatCom_2024_075	yes	60-69	female	mRNA	4	13	189	4800	2654.4	840	1305.6	303000
NatCom_2024_076	yes	≥70	male	mRNA	4	13	187	10300	7704.4	772.5	1823.1	216000
NatCom_2024_077	no	60-69	male	Vector/mRNA combination	3	19		9200	6210	662.4	2327.6	333000
NatCom_2024_078	no	20-29	female	mRNA	3	14		8300	4905.3	498	2896.7	303000
NatCom_2024_079	yes	60-69	female	mRNA	4	13	107	5800	3659.8	469.8	1670.4	244000
NatCom_2024_080	yes	40-49	female	mRNA	4	13	215	4700	2387.6	408.9	1903.5	198000
NatCom_2024_081	yes	50-59	female	mRNA	4	13	738	6200	3695.2	589	1915.8	372000
NatCom_2024_082	no	60-69	male	mRNA	3	13		7600	4962.8	714.4	1922.8	174000
NatCom_2024_083	yes	40-49	male	mRNA	4	13	119	8500	4972.5	977.5	2550	250000
NatCom_2024_084	no	30-39	female	mRNA	3	17		11300	6893	971.8	3435.2	390000
NatCom_2024_085	yes	50-59	female	mRNA	4	13	240	7300	4000.4	496.4	2803.2	286000
NatCom_2024_086	no	50-59	male	mRNA	3	13		11400	7752	786.6	2861.4	336000
NatCom_2024_087	no	40-49	female	mRNA	3	13		8700	5159.1	843.9	2697	350000
NatCom_2024_088	no	50-59	male	mRNA	3	13		6700	3383.5	636.5	2680	194000
NatCom_2024_089	no	50-59	female	mRNA	3	13		10100	3514.8	929.2	5656	490000
NatCom_2024_090	no	≥70	male	mRNA	3	19		6900	4374.6	745.2	1780.2	201000
NatCom_2024_091	yes/NCAP+	≥70	male	mRNA	4	13	unknown (NCAP positive)	6600	3669.6	627	2303.4	241000
NatCom_2024_092	no	60-69	female	Vector/mRNA combination	3	13		11700	8938.8	936	1825.2	398000
NatCom_2024_093	no	40-49	male	mRNA	3	13		6100	3586.8	457.5	2055.7	274000
NatCom_2024_094	no	40-49	female	mRNA	3	13		9400	5884.4	780.2	2735.4	270000
NatCom_2024_095	no	60-69	female	mRNA	3	19		5700	3317.4	552.9	1829.7	243000
NatCom_2024_096	yes	30-39	male	mRNA	4	13	191
NatCom_2024_097	yes	50-59	male	mRNA	4	13	73	10600	7748.6	763.2	2088.2	350000
NatCom_2024_098	yes	40-49	female	mRNA	4	13	231	11600	8642	614.8	2343.2	324000
NatCom_2024_099	yes	50-59	male	mRNA	4	19	246	4500	2394	486	1620	235000
NatCom_2024_100	yes	30-39	female	mRNA	4	13	257	7600	4073.6	418	3108.4	267000
NatCom_2024_101	yes	40-49	male	mRNA	4	13	205	5600	2626.4	537.6	2436	345000
NatCom_2024_102	yes/NCAP+	60-69	female	mRNA	4	13	unknown (NCAP positive)	8100	5807.7	405	1887.3	288000
NatCom_2024_103	no	40-49	female	Vector/mRNA combination	3	16		8400	5006.4	554.4	2839.2	374000
NatCom_2024_104	yes	50-59	female	mRNA	4	14	223	6700	3256.2	603	2840.8	327000
NatCom_2024_105	yes	30-39	male	Vector/mRNA combination	4	15	104	9400	6824.4	676.8	1898.8	323000
NatCom_2024_106	yes	30-39	female	mRNA	4	13	188	5800	2697	707.6	2395.4	422000
NatCom_2024_107	yes	30-39	female	Vector/mRNA combination	4	19	210	7700	4496.8	608.3	2594.9	322000
NatCom_2024_108	no	40-49	female	Vector/mRNA combination	3	16		4500	2691	400.5	1408.5	337000
NatCom_2024_109	no	50-59	female	Vector/mRNA combination	3	13		9500	6830.5	655.5	2014	367000
NatCom_2024_110	yes	20-29	female	mRNA	4	17	245	7700	4697	392.7	2610.3	303000
NatCom_2024_111	yes	30-39	male	mRNA	4	13	240	4900	2886.1	445.9	1568	293000
NatCom_2024_112	no	50-59	female	mRNA	3	16		6500	4361.5	390	1748.5	216000
NatCom_2024_113	yes	50-59	female	Vector/mRNA combination	4	26	251	8200	5379.2	721.6	2099.2	284000
NatCom_2024_114	yes	40-49	female	mRNA	4	15	241	8300	5229	406.7	2664.3	274000
NatCom_2024_115	yes	40-49	female	Vector/mRNA combination	4	13	201	8700	4845.9	643.8	3210.3	312000
NatCom_2024_116	yes/NCAP+	20-29	female	Vector/mRNA combination	4	24	unknown (NCAP positive)	5400	3186	388.8	1825.2	218000
NatCom_2024_117	yes	30-39	male	Vector/mRNA combination	4	13	275	5100	2580.6	438.6	2080.8	325000
NatCom_2024_118	no	50-59	male	Vector/mRNA combination	3	14		4800	2572.8	470.4	1756.8	270000
NatCom_2024_119	yes	30-39	male	mRNA	4	14	213	6100	3623.4	500.2	1976.4	304000
NatCom_2024_120	yes	50-59	female	mRNA	4	14	219	7700	4620	708.4	2371.6	347000
NatCom_2024_121	yes	20-29	male	Vector/mRNA combination	3	14	710
NatCom_2024_122	no	60-69	female	mRNA	4	17		6900	3215.4	427.8	3256.8	321000
NatCom_2024_123	no	50-59	female	Vector/mRNA combination	3	17		8400	5712	638.4	2049.6	316000
NatCom_2024_124	no	50-59	female	mRNA	3	15		13000	7072	936	4992	321000
NatCom_2024_125	yes	20-29	female	mRNA	3	14	323	9600	6240	604.8	2755.2	354000
NatCom_2024_126	no	40-49	female	Vector/mRNA combination	3	15		5500	3245	511.5	1743.5	218000
NatCom_2024_127	yes	50-59	female	mRNA	4	15	282	8700	3706.2	887.4	3949.8	226000

## Sheet: figure 1
For details on parameters and values, see text and legends.
Data in	figure 1	figure 1a	figure 1b	figure 1b	figure 1b	figure 1b	figure 1b	figure 1b	figure 1b	figure 1b	figure 1b	figure 1b	figure 1c
NatCom_ID	prior SARS-CoV-2 infection	Adverse events	local pain	local swelling	antipyretic medication	fever	fatigue	headache	chills	GI effects	myalgia	arthralgia	individual perception of adverse events
NatCom_2024_001	yes	none	false	false	false	false	false	false	false	false	false	false	Prior vaccination was worse
NatCom_2024_002	yes	local and systemic	true	false	false	false	true	true	false	false	false	false	Bivalent vaccination was worst
NatCom_2024_003	yes	local and systemic	true	true	true	false	false	false	false	false	false	true	Prior vaccination was worse
NatCom_2024_004	no	local and systemic	true	true	true	false	true	true	true	false	false	false	Prior vaccination was worse
NatCom_2024_005	no	none	false	false	false	false	false	false	false	false	false	false	Prior vaccination was worse
NatCom_2024_006	no	local and systemic	true	false	false	false	false	false	false	true	false	false	Bivalent vaccination same as previous
NatCom_2024_007	yes	none	false	false	false	false	false	false	false	false	false	false	Prior vaccination was worse
NatCom_2024_008	yes	local and systemic	true	false	false	false	true	false	false	false	false	false	Prior vaccination was worse
NatCom_2024_009	yes	local	true	false	false	false	false	false	false	false	false	false	Prior vaccination was worse
NatCom_2024_010	no	local and systemic	true	false	false	false	false	true	false	false	true	false	Prior vaccination was worse
NatCom_2024_011	yes	local and systemic	true	false	false	false	true	true	false	false	false	false	Prior vaccination was worse
NatCom_2024_012	yes	local	true	false	false	false	false	false	false	false	false	false	Bivalent vaccination same as previous
NatCom_2024_013	no	local and systemic	true	true	false	false	true	false	false	false	true	false	Bivalent vaccination was worst
NatCom_2024_014	no	local and systemic	true	true	true	false	true	false	false	false	false	false	Bivalent vaccination was worst
NatCom_2024_015	yes	local and systemic	true	false	true	false	false	true	false	false	false	true	Prior vaccination was worse
NatCom_2024_016	yes	systemic	false	false	false	false	true	true	true	false	false	false	Bivalent vaccination same as previous
NatCom_2024_017	yes	none	false	false	false	false	false	false	false	false	false	false	Prior vaccination was worse
NatCom_2024_018	no	none	false	false	false	false	false	false	false	false	false	false	Prior vaccination was worse
NatCom_2024_019	no	none	false	false	false	false	false	false	false	false	false	false	Bivalent vaccination same as previous
NatCom_2024_020	no	none	false	false	false	false	false	false	false	false	false	false	Prior vaccination was worse
NatCom_2024_021	yes	local	true	false	false	false	false	false	false	false	false	false	Bivalent vaccination same as previous
NatCom_2024_022	no	local and systemic	true	true	false	false	true	true	false	true	true	false	Prior vaccination was worse
NatCom_2024_023	no	local and systemic	true	true	false	false	true	true	false	false	false	false	Prior vaccination was worse
NatCom_2024_024	yes	local	false	true	false	false	false	false	false	false	false	false	Bivalent vaccination same as previous
NatCom_2024_025	no	local and systemic	true	false	true	false	true	false	false	false	true	false	Prior vaccination was worse
NatCom_2024_026	yes	none	false	false	false	false	false	false	false	false	false	false	Prior vaccination was worse
NatCom_2024_027	no	none	false	false	false	false	false	false	false	false	false	false	Prior vaccination was worse
NatCom_2024_028	no	local and systemic	true	false	false	true	true	true	true	false	true	true	Prior vaccination was worse
NatCom_2024_029	no	none	false	false	false	false	false	false	false	false	false	false	Prior vaccination was worse
NatCom_2024_030	yes	local	false	true	true	false	false	false	false	false	false	false	Prior vaccination was worse
NatCom_2024_031	yes/NCAP+	none	false	false	false	false	false	false	false	false	false	false	Bivalent vaccination same as previous
NatCom_2024_032	yes	local and systemic	true	false	true	false	true	true	false	false	true	false	Prior vaccination was worse
NatCom_2024_033	no	local	true	false	false	false	false	false	false	false	false	false	Prior vaccination was worse
NatCom_2024_034	no	local and systemic	true	false	false	false	true	false	false	false	false	false	Prior vaccination was worse
NatCom_2024_035	no	local and systemic	true	true	false	false	true	false	false	true	false	false	Prior vaccination was worse
NatCom_2024_036	yes	none	false	false	false	false	false	false	false	false	false	false	Prior vaccination was worse
NatCom_2024_037	yes	local	true	false	false	false	false	false	false	false	false	false	Prior vaccination was worse
NatCom_2024_038	yes	local and systemic	true	false	false	false	true	false	false	false	false	false	Bivalent vaccination same as previous
NatCom_2024_039	no	local and systemic	true	false	true	false	true	true	false	false	true	true	Prior vaccination was worse
NatCom_2024_040	no	local	true	false	false	false	false	false	false	false	false	false	Prior vaccination was worse
NatCom_2024_041	no	local	true	false	false	false	false	false	false	false	false	false	Prior vaccination was worse
NatCom_2024_042	yes	none	false	false	false	false	false	false	false	false	false	false	Bivalent vaccination same as previous
NatCom_2024_043	yes	local	true	true	false	false	false	false	false	false	false	false	Bivalent vaccination same as previous
NatCom_2024_044	no	local and systemic	true	false	false	false	false	false	false	true	false	false	Prior vaccination was worse
NatCom_2024_045	no	local and systemic	true	false	false	false	false	true	true	true	true	true	Prior vaccination was worse
NatCom_2024_046	no	local	true	false	false	false	false	false	false	false	false	false	Prior vaccination was worse
NatCom_2024_047	no	local and systemic	true	true	true	false	false	true	false	false	true	true	Prior vaccination was worse
NatCom_2024_048	yes	systemic	false	false	true	false	true	false	false	true	false	false	Prior vaccination was worse
NatCom_2024_049	no	systemic	false	false	true	false	true	true	false	false	false	false	Prior vaccination was worse
NatCom_2024_050	yes	local	false	true	false	false	false	false	false	false	false	false	Prior vaccination was worse
NatCom_2024_051	no	local and systemic	true	false	false	false	true	false	true	false	false	false	Prior vaccination was worse
NatCom_2024_052	yes	systemic	false	false	false	false	true	true	false	false	false	false	Prior vaccination was worse
NatCom_2024_053	no	local and systemic	true	false	true	false	true	true	false	false	false	false	Bivalent vaccination was worst
NatCom_2024_054	yes	none	false	false	bitte eintragen	false	false	false	false	false	false	false	Prior vaccination was worse
NatCom_2024_055	no	local and systemic	true	false	true	false	true	true	false	true	false	false	Prior vaccination was worse
NatCom_2024_056	yes	local and systemic	true	true	true	false	true	true	false	false	true	true	Prior vaccination was worse
NatCom_2024_057	no	none	false	false	false	false	false	false	false	false	false	false	Bivalent vaccination same as previous
NatCom_2024_058	yes	none	false	false	false	false	false	false	false	false	false	false	Bivalent vaccination same as previous
NatCom_2024_059	yes	local and systemic	true	true	false	false	true	true	false	false	false	false	Bivalent vaccination same as previous
NatCom_2024_060	no	local and systemic	true	false	false	false	true	true	false	false	true	true	Prior vaccination was worse
NatCom_2024_061	no	local	true	false	false	false	false	false	false	false	false	false	Prior vaccination was worse
NatCom_2024_062	no	local and systemic	false	true	false	false	true	false	false	false	true	true	Prior vaccination was worse
NatCom_2024_063	no	local and systemic	true	false	false	false	true	false	false	false	false	true	Prior vaccination was worse
NatCom_2024_064	no	local	true	false	false	false	false	false	false	false	false	false	Prior vaccination was worse
NatCom_2024_065	no	none	false	false	false	false	false	false	false	false	false	false	Bivalent vaccination same as previous
NatCom_2024_066	yes	local and systemic	true	true	false	false	false	false	true	false	false	false	Prior vaccination was worse
NatCom_2024_067	no	systemic	false	false	false	false	true	true	true	true	false	true	Bivalent vaccination was worst
NatCom_2024_068	no	local and systemic	true	false	false	false	true	true	false	false	false	false	Prior vaccination was worse
NatCom_2024_069	yes	local and systemic	true	false	false	false	false	true	false	false	true	true	Prior vaccination was worse
NatCom_2024_070	yes	local and systemic	true	false	false	false	true	false	false	false	false	false	Prior vaccination was worse
NatCom_2024_071	yes	none	false	false	false	false	false	false	false	false	false	false	Prior vaccination was worse
NatCom_2024_072	no	systemic	false	false	false	false	true	false	false	false	true	true	Prior vaccination was worse
NatCom_2024_073	no	none	false	false	false	false	false	false	false	false	false	false	Bivalent vaccination same as previous
NatCom_2024_074	no	local and systemic	true	false	false	false	true	true	false	false	false	true	Bivalent vaccination was worst
NatCom_2024_075	yes	systemic	false	false	false	false	false	true	false	false	true	false	Bivalent vaccination was worst
NatCom_2024_076	yes	local	true	false	false	false	false	false	false	false	false	false	Bivalent vaccination same as previous
NatCom_2024_077	no	systemic	false	false	false	false	true	false	true	false	false	false	Prior vaccination was worse
NatCom_2024_078	no	local and systemic	true	false	false	false	true	false	false	false	true	true	Bivalent vaccination was worst
NatCom_2024_079	yes	local and systemic	true	true	false	false	true	false	false	false	false	false	Bivalent vaccination same as previous
NatCom_2024_080	yes	local and systemic	true	true	true	false	true	false	false	false	true	true	Prior vaccination was worse
NatCom_2024_081	yes	local and systemic	true	false	false	false	true	false	false	false	false	false	Bivalent vaccination same as previous
NatCom_2024_082	no	local	true	true	false	false	false	false	false	false	false	false	Prior vaccination was worse
NatCom_2024_083	yes	systemic	false	false	false	false	true	false	false	false	false	false	Prior vaccination was worse
NatCom_2024_084	no	local and systemic	true	false	true	false	false	true	false	false	false	false	Bivalent vaccination same as previous
NatCom_2024_085	yes	none	false	false	false	false	false	false	false	false	false	false	Bivalent vaccination same as previous
NatCom_2024_086	no	none	false	false	false	false	false	false	false	false	false	false	Prior vaccination was worse
NatCom_2024_087	no	local	true	true	false	false	false	false	false	false	false	false	Prior vaccination was worse
NatCom_2024_088	no	none	false	false	false	false	false	false	false	false	false	false	Prior vaccination was worse
NatCom_2024_089	no	local and systemic	true	true	true	false	true	false	false	false	false	true	Prior vaccination was worse
NatCom_2024_090	no	systemic	false	false	false	false	true	false	false	false	true	false	Bivalent vaccination was worst
NatCom_2024_091	yes/NCAP+	none	false	false	false	false	false	false	false	false	false	false	Bivalent vaccination same as previous
NatCom_2024_092	no	none	false	false	false	false	false	false	false	false	false	false	Bivalent vaccination same as previous
NatCom_2024_093	no	local	true	false	false	false	false	false	false	false	false	false	Bivalent vaccination same as previous
NatCom_2024_094	no	local	true	false	false	false	false	false	false	false	false	false	Bivalent vaccination same as previous
NatCom_2024_095	no	local and systemic	false	true	true	false	true	true	true	true	false	false	Bivalent vaccination same as previous
NatCom_2024_096	yes	none	false	false	false	false	false	false	false	false	false	false	Bivalent vaccination same as previous
NatCom_2024_097	yes	local and systemic	true	false	false	false	true	false	false	false	false	false	Bivalent vaccination same as previous
NatCom_2024_098	yes	local and systemic	true	true	true	false	true	true	false	true	true	false	Bivalent vaccination was worst
NatCom_2024_099	yes	local	true	false	false	false	false	false	false	false	false	false	Bivalent vaccination same as previous
NatCom_2024_100	yes	local and systemic	true	false	false	false	true	true	false	false	false	false	Prior vaccination was worse
NatCom_2024_101	yes	local and systemic	true	false	false	false	true	false	false	false	false	false	Prior vaccination was worse
NatCom_2024_102	yes/NCAP+	none	false	false	false	false	false	false	false	false	false	false	Bivalent vaccination same as previous
NatCom_2024_103	no	none	false	false	false	false	false	false	false	false	false	false	Prior vaccination was worse
NatCom_2024_104	yes	local	true	false	false	false	false	false	false	false	false	false	Prior vaccination was worse
NatCom_2024_105	yes	local and systemic	true	false	false	false	false	true	false	false	true	true	Prior vaccination was worse
NatCom_2024_106	yes	local and systemic	true	true	false	false	false	true	true	false	false	false	Prior vaccination was worse
NatCom_2024_107	yes	local and systemic	true	false	false	false	false	false	false	false	false	false	Prior vaccination was worse
NatCom_2024_108	no	local	true	false	false	false	false	false	false	false	false	false	Prior vaccination was worse
NatCom_2024_109	no	systemic	false	false	false	true	true	false	true	false	false	true	Prior vaccination was worse
NatCom_2024_110	yes	local	true	true	false	false	false	false	false	false	false	false	Bivalent vaccination same as previous
NatCom_2024_111	yes	systemic	false	false	false	false	true	false	true	false	true	true	Prior vaccination was worse
NatCom_2024_112	no	local	true	false	false	false	false	false	false	false	false	false	Prior vaccination was worse
NatCom_2024_113	yes	local and systemic	true	false	true	false	true	false	false	true	true	true	Prior vaccination was worse
NatCom_2024_114	yes	local and systemic	true	false	false	false	true	true	false	true	true	true	Bivalent vaccination same as previous
NatCom_2024_115	yes	local and systemic	true	false	false	false	false	false	false	false	true	true	Bivalent vaccination same as previous
NatCom_2024_116	yes/NCAP+	none	false	false	false	false	false	false	false	false	false	false	Prior vaccination was worse
NatCom_2024_117	yes	none	false	false	false	false	false	false	false	false	false	false	Prior vaccination was worse
NatCom_2024_118	no	local	false	true	false	false	false	false	false	false	false	false	Prior vaccination was worse
NatCom_2024_119	yes	systemic	false	false	false	false	false	false	false	false	false	true	Bivalent vaccination same as previous
NatCom_2024_120	yes	local	true	false	false	false	false	false	false	false	false	false	Prior vaccination was worse
NatCom_2024_121	yes	systemic	false	false	false	false	false	false	false	false	false	true	Prior vaccination was worse
NatCom_2024_122	no	local and systemic	true	false	false	false	true	false	false	false	false	false	Bivalent vaccination same as previous
NatCom_2024_123	no	local and systemic	true	true	true	false	true	true	false	false	true	false	Prior vaccination was worse
NatCom_2024_124	no	local and systemic	true	false	false	false	true	true	false	false	false	false	Bivalent vaccination same as previous
NatCom_2024_125	yes	local and systemic	true	false	true	false	true	false	true	false	true	true	Bivalent vaccination same as previous
NatCom_2024_126	no	local and systemic	true	false	false	false	true	false	false	false	false	false	Bivalent vaccination was worst
NatCom_2024_127	yes	local and systemic	true	true	false	false	true	true	false	false	true	true	Prior vaccination was worse
		none
		none
		none
		none
		none
		none
		none
		none
		none
		none
		none
		none
		none
		none
		none
		none
		none
		none
		none
		none
		none
		none
		none
		none
		none
		none
		none
		none
		none
		none
		none
		none
		none
		none
		none
		none
		none
		none
		none
		none
		none
		none
		none
		none
		none
		none
		none
		none
		none
		none
		none
		none
		none
		none
		none
		none
		none
		none
		none
		none
		none
		none
		none
		none
		none
		none
		none
		none
		none
		none
		none
		none
		none
		none
		none
		none
		none
		none
		none
		none
		none
		none
		none
		none
		none
		none
		none
		none
		none
		none
		none
		none
		none
		none
		none
		none
		none
		none
		none
		none
		none
		none
		none
		none
		none
		none
		none
		none
		none
		none
		none
		none
		none
		none
		none
		none
		none
		none
		none
		none
		none
		none
		none
		none
		none
		none
		none
		none
		none
		none
		none
		none
		none
		none
		none
		none
		none
		none
		none
		none
		none
		none
		none
		none
		none
		none
		none
		none
		none
		none
		none
		none
		none
		none
		none
		none
		none
		none
		none
		none
		none
		none
		none
		none
		none
		none
		none
		none
		none
		none
		none
		none
		none
		none
		none
		none
		none
		none
		none
		none
		none
		none
		none
		none
		none
		none
		none
		none
		none
		none
		none
		none
		none
		none
		none
		none
		none
		none
		none
		none
		none
		none
		none
		none
		none
		none
		none
		none
		none
		none
		none
		none
		none
		none
		none
		none
		none
		none
		none
		none
		none
		none
		none
		none
		none
		none
		none
		none
		none
		none
		none
		none
		none
		none
		none
		none
		none
		none
		none
		none
		none
		none
		none
		none
		none
		none
		none
		none
		none
		none
		none
		none
		none
		none
		none
		none
		none
		none
		none
		none
		none
		none
		none
		none
		none
		none
		none
		none
		none
		none
		none
		none
		none
		none
		none
		none
		none
		none
		none
		none
		none
		none
		none
		none
		none
		none
		none
		none
		none
		none
		none
		none
		none
		none
		none
		none
		none
		none
		none
		none
		none
		none
		none
		none
		none
		none
		none
		none
		none
		none
		none
		none
		none
		none
		none
		none
		none
		none
		none
		none
		none
		none
		none
		none
		none
		none
		none
		none
		none
		none
		none
		none
		none
		none
		none
		none
		none
		none
		none
		none
		none
		none
		none
		none
		none
		none
		none
		none
		none
		none
		none
		none
		none
		none
		none
		none
		none
		none
		none
		none
		none
		none
		none
		none
		none
		none
		none
		none
		none
		none
		none
		none
		none
		none
		none
		none
		none
		none
		none
		none
		none
		none
		none
		none
		none
		none
		none
		none
		none
		none
		none
		none
		none
		none
		none
		none
		none
		none
		none
		none
		none
		none
		none
		none
		none
		none
		none
		none
		none
		none
		none
		none
		none
		none
		none
		none
		none
		none
		none
		none
		none
		none
		none
		none
		none
		none
		none
		none
		none
		none
		none
		none
		none
		none
		none
		none
		none
		none
		none
		none
		none
		none
		none
		none
		none
		none
		none
		none
		none
		none
		none
		none
		none
		none
		none
		none
		none
		none
		none
		none
		none
		none
		none
		none
		none
		none
		none
		none
		none
		none
		none
		none
		none
		none
		none
		none
		none
		none
		none
		none
		none
		none
		none
		none
		none
		none
		none
		none
		none
		none
		none
		none
		none
		none
		none
		none
		none
		none
		none
		none
		none
		none
		none
		none
		none
		none
		none
		none
		none
		none
		none
		none
		none
		none
		none
		none
		none
		none
		none
		none
		none
		none
		none
		none
		none
		none
		none
		none
		none
		none
		none
		none
		none
		none
		none
		none
		none
		none
		none
		none
		none
		none
		none
		none
		none
		none
		none
		none
		none
		none
		none
		none
		none
		none
		none
		none
		none
		none
		none
		none
		none
		none
		none
		none
		none
		none
		none
		none
		none
		none
		none
		none
		none
		none
		none
		none
		none
		none
		none
		none
		none
		none
		none
		none
		none
		none
		none
		none
		none
		none
		none
		none
		none
		none
		none
		none
		none
		none
		none
		none
		none
		none
		none
		none
		none
		none
		none
		none
		none
		none
		none
		none
		none
		none
		none
		none
		none
		none
		none
		none
		none
		none
		none
		none
		none
		none
		none
		none
		none
		none
		none
		none
		none
		none
		none
		none
		none
		none
		none
		none
		none
		none
		none
		none
		none
		none
		none
		none
		none
		none
		none
		none
		none
		none
		none
		none
		none
		none
		none
		none
		none
		none
		none
		none
		none
		none
		none
		none
		none
		none
		none
		none
		none
		none
		none
		none
		none
		none
		none
		none
		none
		none
		none
		none
		none
		none
		none
		none
		none
		none
		none
		none
		none
		none
		none
		none
		none
		none
		none
		none
		none
		none
		none
		none
		none
		none
		none
		none
		none
		none
		none
		none
		none
		none
		none
		none
		none
		none
		none
		none
		none
		none
		none
		none
		none
		none
		none
		none
		none
		none
		none
		none
		none
		none
		none
		none
		none
		none
		none
		none
		none
		none
		none
		none
		none
		none
		none
		none
		none
		none
		none
		none
		none
		none
		none
		none
		none
		none
		none
		none
		none
		none
		none
		none
		none
		none
		none
		none
		none
		none
		none
		none
		none
		none
		none
		none
		none
		none
		none
		none
		none
		none
		none
		none
		none
		none
		none
		none
		none
		none
		none
		none
		none
		none
		none
		none
		none
		none
		none
		none
		none
		none
		none
		none
		none
		none
		none
		none
		none
		none
		none
		none
		none
		none
		none
		none
		none
		none
		none
		none
		none
		none
		none
		none
		none
		none
		none
		none
		none
		none
		none
		none
		none
		none
		none
		none
		none
		none
		none
		none
		none
		none
		none
		none
		none
		none
		none
		none
		none
		none
		none
		none
		none
		none
		none
		none
		none
		none
		none
		none
		none
		none
		none
		none
		none
		none
		none
		none
		none
		none
		none
		none
		none
		none
		none
		none
		none
		none
		none
		none
		none
		none
		none
		none
		none
		none
		none
		none
		none
		none
		none
		none
		none
		none
		none
		none
		none
		none
		none
		none
		none
		none
		none
		none
		none
		none
		none
		none
		none
		none
		none
		none
		none
		none
		none
		none
		none
		none
		none
		none
		none
		none
		none
		none
		none
		none
		none
		none
		none
		none
		none
		none
		none
		none
		none
		none
		none
		none
		none
		none
		none
		none
		none
		none
		none
		none
		none
		none
		none
		none
		none
		none
		none
		none
		none
		none
		none
		none
		none
		none
		none
		none
		none
		none
		none
		none
		none
		none
		none
		none
		none
		none
		none
		none
		none
		none
		none
		none
		none
		none
		none
		none
		none
		none
		none
		none
		none
		none
		none
		none
		none
		none
		none
		none
		none
		none
		none
		none
		none
		none
		none
		none
		none
		none
		none
		none
		none
		none
		none
		none
		none
		none
		none
		none
		none
		none
		none
		none
		none
		none
		none
		none
		none
		none
		none
		none
		none
		none
		none
		none
		none
		none
		none
		none
		none
		none
		none
		none
		none
		none
		none
		none
		none
		none
		none
		none
		none
		none
		none
		none
		none
		none
		none
		none
		none
		none
		none
		none
		none
		none
		none
		none
		none
		none
		none
		none
		none
		none
		none
		none
		none
		none
		none
		none
		none
		none
		none
		none
		none
		none
		none
		none
		none
		none
		none
		none
		none
		none
		none
		none
		none
		none
		none
		none
		none
		none
		none
		none
		none
		none
		none
		none
		none
		none
		none
		none
		none
		none
		none
		none
		none
		none
		none
		none
		none
		none
		none
		none
		none
		none
		none
		none
		none
		none
		none
		none
		none
		none
		none
		none
		none
		none
		none
		none
		none
		none
		none
		none
		none
		none
		none
		none
		none
		none
		none
		none
		none
		none
		none
		none
		none
		none
		none
		none
		none
		none
		none
		none
		none
		none
		none
		none
		none
		none
		none
		none
		none
		none
		none
		none
		none
		none
		none
		none
		none
		none
		none
		none
		none
		none
		none
		none
		none
		none
		none
		none
		none
		none
		none
		none
		none
		none
		none
		none
		none
		none
		none
		none
		none
		none
		none
		none
		none
		none
		none
		none
		none
		none
		none
		none
		none
		none
		none
		none
		none
		none
		none
		none
		none
		none
		none
		none
		none
		none
		none
		none
		none
		none
		none
		none
		none
		none
		none
		none
		none
		none
		none
		none
		none
		none
		none
		none
		none
		none
		none
		none
		none
		none
		none
		none
		none
		none
		none
		none
		none
		none
		none
		none
		none
		none
		none
		none
		none
		none
		none
		none
		none
		none
		none
		none
		none
		none
		none
		none
		none
		none
		none
		none
		none
		none
		none
		none
		none
		none
		none
		none
		none
		none
		none
		none
		none
		none
		none
		none
		none
		none
		none
		none
		none
		none
		none
		none
		none
		none
		none
		none
		none
		none
		none
		none
		none
		none
		none
		none
		none
		none
		none
		none
		none
		none
		none
		none
		none
		none
		none
		none
		none
		none
		none
		none
		none
		none
		none
		none
		none
		none
		none
		none
		none
		none
		none
		none
		none
		none
		none
		none
		none
		none
		none
		none
		none
		none
		none
		none
		none
		none
		none
		none
		none
		none
		none
		none
		none
		none
		none
		none
		none
		none
		none
		none
		none
		none
		none
		none
		none
		none
		none
		none
		none
		none
		none
		none
		none
		none
		none
		none
		none
		none
		none
		none
		none
		none
		none
		none
		none
		none
		none
		none
		none
		none
		none
		none
		none
		none
		none
		none
		none
		none
		none
		none
		none
		none
		none
		none
		none
		none
		none
		none
		none
		none
		none
		none
		none
		none
		none
		none
		none
		none
		none
		none
		none
		none
		none
		none
		none
		none
		none
		none
		none
		none
		none
		none
		none
		none
		none
		none
		none
		none
		none
		none
		none
		none
		none
		none
		none
		none
		none
		none
		none
		none
		none
		none
		none
		none
		none
		none
		none
		none
		none
		none
		none
		none
		none
		none
		none
		none
		none
		none
		none
		none
		none
		none
		none
		none
		none
		none
		none
		none
		none
		none
		none
		none
		none
		none
		none
		none
		none
		none
		none
		none
		none
		none
		none
		none
		none
		none
		none
		none
		none
		none
		none
		none
		none
		none
		none
		none
		none
		none
		none
		none
		none
		none
		none
		none
		none
		none
		none
		none
		none
		none
		none
		none
		none
		none
		none
		none
		none
		none
		none
		none
		none
		none
		none
		none
		none
		none
		none
		none
		none
		none
		none
		none
		none
		none
		none
		none
		none
		none
		none
		none
		none
		none
		none
		none
		none
		none
		none
		none
		none
		none
		none
		none
		none
		none
		none
		none
		none
		none
		none
		none
		none
		none
		none
		none
		none
		none
		none
		none
		none
		none
		none
		none
		none
		none
		none
		none
		none
		none
		none
		none
		none
		none
		none
		none
		none
		none
		none
		none
		none
		none
		none
		none
		none
		none
		none
		none
		none
		none
		none
		none
		none
		none
		none
		none
		none
		none
		none
		none
		none
		none
		none
		none
		none
		none
		none
		none
		none
		none
		none
		none
		none
		none
		none
		none
		none
		none
		none
		none
		none
		none
		none
		none
		none
		none
		none
		none
		none
		none
		none
		none
		none
		none
		none
		none
		none
		none
		none
		none
		none
		none
		none
		none
		none
		none
		none
		none
		none
		none
		none
		none
		none
		none
		none
		none
		none
		none
		none
		none
		none
		none
		none
		none
		none
		none
		none
		none
		none
		none
		none
		none
		none
		none
		none
		none
		none
		none
		none
		none
		none
		none
		none
		none
		none
		none
		none
		none
		none
		none
		none
		none
		none
		none
		none
		none
		none
		none
		none
		none
		none
		none
		none
		none
		none
		none
		none
		none
		none
		none
		none
		none
		none
		none
		none
		none
		none
		none
		none
		none
		none
		none
		none
		none
		none
		none
		none
		none
		none
		none
		none
		none
		none
		none
		none
		none
		none
		none
		none
		none
		none
		none
		none
		none
		none
		none
		none
		none
		none
		none
		none
		none
		none
		none
		none
		none
		none
		none
		none
		none
		none
		none
		none
		none
		none
		none
		none
		none
		none
		none
		none
		none
		none
		none
		none
		none
		none
		none
		none
		none
		none
		none
		none
		none
		none
		none
		none
		none
		none
		none
		none
		none
		none
		none
		none
		none
		none
		none
		none
		none
		none

## Sheet: figure 2
For details on parameters and values, see text and legends.
Data in	figure 2	figure 2b	figure 2b	figure 2c	figure 2d	figure 2d	figure 2d	figure 2d	figure 2d	figure 2d	figure 2d	figure 2d
NatCom_ID	prior SARS-CoV-2 infection	Spike IgG before	Spike IgG after	Spike IgG fold increase	FFM7 before	FFM7 after	BA.1 before	BA.1 after	BA.2 before	BA.2 after	BA.5 before	BA.5 after
NatCom_2024_001	yes	3356.73	3707.74	1.10457	640	2560	80	320	160	320	160	80
NatCom_2024_002	yes	2409.27	7033.67	2.91942	160	1280	10	80	40	160	10	320
NatCom_2024_003	yes	1242.74	8091.13	6.51072	160	1280	20	160	40	320	20	320
NatCom_2024_004	no	403.06	5240.44	13.0016	40	640	5	40	5	80	5	40
NatCom_2024_005	no	388.75	2117.26	5.44633	80	320	5	20	5	40	5	20
NatCom_2024_006	no	408.59	2180.57	5.33682	20	160	5	5	5	5	5	5
NatCom_2024_007	yes	2303.8	8151.68	3.53836	320	2560	80	80	80	160	40	80
NatCom_2024_008	yes	1543.49	2936.46	1.90248	160	640	40	40	40	160	80	80
NatCom_2024_009	yes	438.01	7417.61	16.9348	10	320	5	80	5	160	5	320
NatCom_2024_010	no	757.39	4198.86	5.54385	80	320	5	40	40	80	5	80
NatCom_2024_011	yes	1244.25	5936.09	4.77082	640	2560	20	160	80	640	40	160
NatCom_2024_012	yes	1504.15	13738	9.1334	640	2560	40	2560	40	2560	40	2560
NatCom_2024_013	no	1104.48	7668.07	6.9427	80	1280	10	320	20	320	20	320
NatCom_2024_014	no	140.33	2606.58	18.5746	5	160	5	10	5	40	5	10
NatCom_2024_015	yes	894.42	13434.5	15.0203	320	2560	40	320	80	320	20	320
NatCom_2024_016	yes	1584.69	9162.84	5.7821	320	2560	80	640	80	2560	40	640
NatCom_2024_017	yes	2659.52	21898.1	8.23385	160	2560	40	1280	80	640	40	1280
NatCom_2024_018	no	171.88	5099.81	29.6708	5	320	5	80	5	80	5	80
NatCom_2024_019	no	4373.12	14242.9	3.25693	1280	2560	80	160	320	640	40	640
NatCom_2024_020	no	1154.3	8896.74	7.70748	40	320	5	640	5	320	20	320
NatCom_2024_021	yes	260.92	15197.5	58.2457	2560	2560	80	1280	320	1280	160	2560
NatCom_2024_022	no	146.05	1193.4	8.17117	20	160	5	10	5	20	5	40
NatCom_2024_023	no	1449.77	2986.94	2.06029	320	1280	20	80	80	320	40	80
NatCom_2024_024	yes	2734.32	6898.79	2.52304	320	640	80	160	40	320	80	320
NatCom_2024_025	no	686.98	6387.77	9.29833	40	640	5	80	10	160	5	160
NatCom_2024_026	yes	2237.31	12527.5	5.59934	640	640	80	160	80	160	40	80
NatCom_2024_027	no	464.56	3038.05	6.53963	10	320	5	10	5	20	5	40
NatCom_2024_028	no	4154.79	15720.5	3.78372	2560	2560	160	320	640	640	640	640
NatCom_2024_029	no	169.65	2132.6	12.5706	10	160	5	10	5	20	5	20
NatCom_2024_030	yes	453.11	3848.25	8.49297	160	2560	5	160	80	640	20	160
NatCom_2024_031	yes/NCAP+	1606.58	5454.77	3.39527	2560	2560	40	80	80	320	40	160
NatCom_2024_032	yes	665.67	5161.23	7.75344	80	2560	20	640	80	640	20	320
NatCom_2024_033	no	144.53	1592.96	11.0217	80	320	5	40	5	80	5	20
NatCom_2024_034	no	778.23	7000	8.99477	160	1280	5	80	10	160	10	640
NatCom_2024_035	no	801.01	1761.58	2.1992	80	80	5	20	5	20	5	20
NatCom_2024_036	yes	560.79	6972.75	12.4338	160	2560	10	320	40	640	40	320
NatCom_2024_037	yes	1821.11	8920.58	4.89843	640	2560	80	640	160	1280	40	640
NatCom_2024_038	yes	527.46	3379.26	6.40667	80	320	10	40	80	160	10	160
NatCom_2024_039	no	307.89	7169.69	23.2865	20	640	5	10	5	40	5	40
NatCom_2024_040	no	2514.91	5407.33	2.15011	80	640	5	40	10	40	5	40
NatCom_2024_041	no	718.21	4806.76	6.69269	80	2560	5	320	40	1280	20	640
NatCom_2024_042	yes	91.76	6281.3	68.4536	80	640	40	320	40	640	40	320
NatCom_2024_043	yes	722.11	3453.2	4.7821	160	640	20	80	40	160	40	160
NatCom_2024_044	no	465.2	4747.84	10.206	20	160	5	20	5	40	5	40
NatCom_2024_045	no	116.19	3944.71	33.9505	80	640	5	80	10	160	5	80
NatCom_2024_046	no	100.14	1736.09	17.3366	10	160	5	20	5	40	5	40
NatCom_2024_047	no	1864.22	8437.66	4.52611	160	2560	10	160	20	160	20	80
NatCom_2024_048	yes	1232.34	6808.83	5.52512	160	640	40	80	40	80	20	80
NatCom_2024_049	no	177.65	4933.93	27.7733	5	640	5	80	5	80	5	20
NatCom_2024_050	yes	1096.42	12149.9	11.0815	160	2560	20	320	40	640	20	320
NatCom_2024_051	no	140.21	2692.93	19.2064	20	320	5	10	5	40	5	80
NatCom_2024_052	yes	1404.67	10350.3	7.36849	160	1280	40	160	10	160	10	160
NatCom_2024_053	no	208	2944.47	14.1561	20	320	5	20	5	20	5	40
NatCom_2024_054	yes	4089.54	5805.53	1.4196	640	2560	80	160	320	320	320	320
NatCom_2024_055	no	224.36	3626.96	16.1658	20	320	5	80	5	160	5	80
NatCom_2024_056	yes	3728.63	13908.4	3.73017	320	2560	80	320	160	640	40	640
NatCom_2024_057	no	1250.06	6449.82	5.15961	160	320	20	160	20	160	20	80
NatCom_2024_058	yes	1317.26	6573.9	4.99059	320	2560	20	80	10	160	10	320
NatCom_2024_059	yes	2275.9	4309.12	1.89337	320	2560	40	80	160	640	80	160
NatCom_2024_060	no	81.79	2521.3	30.8265	5	160	5	20	5	40	5	40
NatCom_2024_061	no	389.05	2911.08	7.48253	40	2560	5	160	5	160	5	160
NatCom_2024_062	no	3298.25	14901	4.51784	320	2560	20	320	80	1280	40	640
NatCom_2024_063	no	764.41	25006	32.7129	80	320	5	40	10	80	5	80
NatCom_2024_064	no	162.78	2350.41	14.4392	20	320	5	40	5	80	5	40
NatCom_2024_065	no	993.62	5786.38	5.82353	40	640	5	40	5	80	5	40
NatCom_2024_066	yes	357.18	2481.75	6.94818	80	320	5	40	10	160	10	80
NatCom_2024_067	no	667.09	6839.88	10.2533	640	160	40	320	40	320	10	160
NatCom_2024_068	no	837.62	7938.42	9.47735	80	2560	5	160	5	320	5	160
NatCom_2024_069	yes	2170.23	10372	4.77919	1280	2560	80	320	160	640	160	640
NatCom_2024_070	yes	1959.14	8325.51	4.24957	320	2560	40	320	160	2560	80	2560
NatCom_2024_071	yes	3534.57	11069	3.13164	2560	2560	20	80	80	320	80	320
NatCom_2024_072	no	865.63	8124.23	9.38534	320	2560	5	40	10	40	5	40
NatCom_2024_073	no	879.51	4000.91	4.54902	80	320	5	20	5	40	5	20
NatCom_2024_074	no	124.75	4037.96	32.3684	5	160	5	5	5	40	5	5
NatCom_2024_075	yes	2038.52	2850.81	1.39847	1280	1280	80	320	320	160	160	160
NatCom_2024_076	yes	305.94	2854.14	9.32908	160	320	10	40	20	80	20	80
NatCom_2024_077	no	327.17	5384.09	16.4566	80	320	5	320	10	640	5	640
NatCom_2024_078	no	1023.68	5139.12	5.02024	320	2560	10	160	5	640	5	320
NatCom_2024_079	yes	4059.53	17040.1	4.19755	320	2560	20	320	40	1280	20	2560
NatCom_2024_080	yes	928.05	5010.21	5.39864	320	640	20	20	40	160	20	40
NatCom_2024_081	yes	420.54	4003.85	9.52074	20	320	5	40	20	320	10	160
NatCom_2024_082	no	287.57	9130.27	31.7497	40	2560	5	160	5	320	5	320
NatCom_2024_083	yes	3628.63	10677.1	2.94247	640	2560	160	640	320	640	160	640
NatCom_2024_084	no	369.09	12630.5	34.2205	80	640	5	160	5	320	5	160
NatCom_2024_085	yes	688.07	3864.67	5.61668	80	320	5	10	5	40	5	40
NatCom_2024_086	no	368.54	6405.38	17.3804	80	320	5	40	5	40	5	20
NatCom_2024_087	no	288.58	7694.53	26.6634	40	2560	5	160	5	320	5	160
NatCom_2024_088	no	531.8	4656.57	8.75624	80	160	5	20	5	40	5	40
NatCom_2024_089	no	79.88	14487.4	181.365	40	2560	5	160	5	320	5	160
NatCom_2024_090	no	1757.7	19421.8	11.0496	320	2560	20	640	20	320	10	640
NatCom_2024_091	yes/NCAP+	3397.55	12430.1	3.65856	2560	640	160	80	80	160	80	160
NatCom_2024_092	no	178.95	6860.93	38.3399	80	320	5	80	5	40	5	40
NatCom_2024_093	no	136.66	9782.01	71.5792	320	640	10	40	10	160	5	160
NatCom_2024_094	no	824.86	9223.99	11.1825	80	640	5	40	5	40	5	20
NatCom_2024_095	no	3590.53	33036.3	9.20096	2560	2560	320	2560	320	2560	80	2560
NatCom_2024_096	yes	250.34	7670.81	30.6416	2560	1280	160	320	160	320	160	320
NatCom_2024_097	yes	3958.85	9541.95	2.41028	1280	2560	320	640	320	640	320	640
NatCom_2024_098	yes	2549.44	5539.32	2.17276	640	640	40	320	80	640	80	320
NatCom_2024_099	yes	3835.19	17966.2	4.68457	2560	1280	640	640	160	640	160	160
NatCom_2024_100	yes	225.48	7723.05	34.2516	640	320	80	80	80	80	80	160
NatCom_2024_101	yes	1274.76	7787.34	6.10887	320	2560	20	80	10	320	40	320
NatCom_2024_102	yes/NCAP+	2784.58	8307.44	2.98337	320	640	160	640	160	320	160	320
NatCom_2024_103	no	60.42	2455.37	40.6384	5	160	5	20	5	80	5	20
NatCom_2024_104	yes	584.98	4099.33	7.00764	80	640	10	320	40	160	10	320
NatCom_2024_105	yes	1165.42	6669.66	5.72297	160	2560	20	40	20	160	20	160
NatCom_2024_106	yes	2102.81	8686.18	4.13075	1280	2560	40	160	80	320	80	320
NatCom_2024_107	yes	2685.1	12534.3	4.66811	1280	2560	80	320	160	640	80	320
NatCom_2024_108	no	114.76	941.4	8.20321	40	160	5	20	5	20	5	20
NatCom_2024_109	no	673.25	6819.21	10.1288	80	2560	5	160	5	160	5	80
NatCom_2024_110	yes	2904.35	6640.94	2.28655	640	2560	80	160	160	320	80	160
NatCom_2024_111	yes	3967.49	11264.2	2.83911	320	1280	40	80	80	160	80	160
NatCom_2024_112	no	1192.41	3439.79	2.88474	160	640	10	160	20	160	20	320
NatCom_2024_113	yes	2298.04	17813.4	7.75157	1280	2560	40	320	80	640	40	640
NatCom_2024_114	yes	2955.75	11775.3	3.98386	160	1280	40	320	40	320	40	160
NatCom_2024_115	yes	2271.92	9445.33	4.15742	320	2560	40	640	80	640	40	640
NatCom_2024_116	yes/NCAP+	1204.67	5419.18	4.49848	80	1280	10	160	20	160	10	160
NatCom_2024_117	yes	821.83	6999.23	8.51664	160	640	10	320	20	320	10	320
NatCom_2024_118	no	1183.72	4118.4	3.4792	160	1280	10	80	20	160	10	80
NatCom_2024_119	yes	2780.58	7225.6	2.59859	320	640	80	160	80	320	80	160
NatCom_2024_120	yes	1969.52	10770.4	5.46852	320	1280	20	320	160	320	40	320
NatCom_2024_121	yes	793.87	12237.6	15.4151	80	2560	5	160	10	640	5	320
NatCom_2024_122	no	958.75	2586.75	2.69804	160	320	5	20	10	40	10	80
NatCom_2024_123	no	415.64	5045.45	12.139	40	1280	5	80	10	160	5	80
NatCom_2024_124	no	993.82	4050.2	4.07539	80	320	5	20	5	40	5	20
NatCom_2024_125	yes	4675.06	6528.12	1.39637	320	1280	320	640	640	640	80	320
NatCom_2024_126	no	675.51	3431.76	5.08025	160	1280	10	320	20	320	20	320
NatCom_2024_127	yes	2675.6	4978.25	1.86061	640	0	160	0	80	0	80	0

## Sheet: figure 3
For details on parameters and values, see text and legends.
Data in	figure 3	figure 3a	figure 3a/c	figure 3a	figure 3a/c	figure 3b	figure 3b/c	figure 3b	figure 3b/c	figure 3a/c	figure 3a/c	figure 3a/c	figure 3a/c	figure 3a/c	figure 3a/c
NatCom_ID	prior SARS-CoV-2 infection	parental spike CD4 before	parental spike CD4 after	parental spike CD8 before	parental spike CD8 after	SEB CD4 before	SEB CD4 after	SEB CD8 before	SEB CD8 after	BA.1 CD4 after	BA.2 CD4 after	BA.4/5 CD4 after	BA.1 CD8 after	BA.2 CD8 after	BA.4/5 CD8 after
NatCom_2024_001	yes	0.046	0.136	0.095	0.206	1.475	1.687	1.978	2.238	0.108	0.119	0.079	0.241	0.21	0.206
NatCom_2024_002	yes	n.d.	0.223	n.d.	0.01	2.625	3.147	8.922	9.579	0.302	0.245	0.23	0.037	0.047	0.053
NatCom_2024_003	yes	0.047	0.06	0.124	0.308	1.896	1.51	7.48	7.269	0.086	0.071	0.07	0.333	0.186	0.28
NatCom_2024_004	no	0.037	0.18	0.192	1.332	2.571	2.927	7.155	8.168	0.198	0.182	0.167	1.42	1.315	0.936
NatCom_2024_005	no	0.081	0.19	0	0.269	4.44	4.258	9.975	9.704	0.147	0.15	0.18	0.314	0.205	0.279
NatCom_2024_006	no	0.054	0.147	0.228	0.056	4.03	5.493	13.388	14.323	0.156	0.125	0.141	0.11	0.126	0.04
NatCom_2024_007	yes	n.d.	0.159	n.d.	0.017	5.131	5.133	3.655	3.612	0.127	0.152	0.134	0.027	0.016	0.007
NatCom_2024_008	yes	0.021	0.028	0.029	0.025	5.308	3.79	12.361	9.329	0.027	0.02	0.035	0.039	0.031	0.044
NatCom_2024_009	yes	0.036	0.11	0	0.172	5.185	5.182	5.654	5.433	0.123	0.125	0.109	0.192	0.146	0.364
NatCom_2024_010	no	0.055	0.149	0.017	0.022	4.777	3.44	4.674	4.231	0.074	0.129	0.052	0	0.008	0.001
NatCom_2024_011	yes	0.041	0.081	0.008	0.0125	2.732	3.2645	9.719	9.88	0.076	0.06	0.066	0	0	0.021
NatCom_2024_012	yes	0.078	0.124	0.013	0.06	6.852	5.631	16.16	14.018	0.127	0.128	0.144	0.046	0.07	0.068
NatCom_2024_013	no	0.037	0.106	0.007	0.009	6.77	5.925	3.19	3.055	0.089	0.112	0.089	0.007	0.003	0.004
NatCom_2024_014	no	0.05	0.085	0	0.068	2.355	1.896	9.036	7.643	0.1	0.094	0.101	0.018	0.022	0.045
NatCom_2024_015	yes	0.038	0.06	0.011	0.09	3.374	2.739	6.616	6.354	0.057	0.033	0.014	0.132	0.087	0.109
NatCom_2024_016	yes	0.06	0.141	0.064	0.136	8.264	6.074	7.223	5.489	0.109	0.158	0.125	0.282	0.206	0.232
NatCom_2024_017	yes	0.043	0.065	0.036	0.092	3.835	5.053	6.985	7.608	0.066	0.087	0.07	0.063	0.065	0.074
NatCom_2024_018	no	0.069	0.153	0.119	0.052	2.459	2.315	15.045	11.533	0.126	0.134	0.162	0.031	0.027	0.027
NatCom_2024_019	no	0.054	0.125	0	0.112	5.035	5.004	6.407	6.231	0.125	0.115	0.11	0.099	0.037	0.019
NatCom_2024_020	no	0.021	0.08	0.019	0.091	5.619	5.712	14.866	17.195	0.069	0.071	0.047	0.077	0.06	0.054
NatCom_2024_021	yes	n.d.	0.1325	n.d.	0.1685	7.657	4.513	13.746	10.566	0.141	0.1355	0.1425	0.1395	0.1055	0.1205
NatCom_2024_022	no	0.019	0.056	0.077	0.255	3.588	3.379	4.305	5.163	0.062	0.058	0.064	0.32	0.308	0.205
NatCom_2024_023	no	0.072	0.092	0.097	0.218	4.013	4.367	10.014	10.528	0.135	0.111	0.085	0.235	0.217	0.181
NatCom_2024_024	yes	0.061	0.107	0.099	0.326	3.353	3.607	5.24	5.571	0.123	0.128	0.081	0.233	0.385	0.393
NatCom_2024_025	no	0.061	0.077	0.176	0.599	4.867	3.851		12.626	0.079	0.129	0.109	0.554	0.823	1.009
NatCom_2024_026	yes	n.d.	0.066	n.d.	0.094	3.75	2.488	4.144	2.758	0.079	0.049	0.074	0.134	0.142	0.074
NatCom_2024_027	no	0.039	0.106	0.465	1.048	1.244	1.091	6.524	5.506	0.13	0.136	0.121	1.451	1.586	1.099
NatCom_2024_028	no	0.294	0.211	0.031	0.008	4.802	3.03	12.509	9.6	0.256	0.255	0.247	0	0	0.06
NatCom_2024_029	no	0.028	0.1	0.223	1.413	2.531	3.032	7.201	6.485	0.112	0.094	0.028	0.292	0.236	1.172
NatCom_2024_030	yes	0.045	0.14	0.259	0.419	1.909	1.911	6.35	5.874	0.182	0.226	0.193	0.53	0.584	0.587
NatCom_2024_031	yes/NCAP+	n.d.	0.095	n.d.	0.063	3.662	4.147	8.856	8.49	0.106	0.096	0.088	0.058	0.036	0.033
NatCom_2024_032	yes	0.024	0.106	0.56	1.698	3.193	5.503	6.865	11.054	0.131	0.153	0.18	1.624	1.597	1.054
NatCom_2024_033	no	n.d.	0.068	n.d.	0.106	10.801	11.684	10.801	12.474	0.084	0.11	0.086	0.159	0.117	0.103
NatCom_2024_034	no	n.d.	0.184	n.d.	0.795	3.091	2.804	19.909	17.153	0.146	0.17	0.119	0.423	0.35	0.372
NatCom_2024_035	no	0.034	0.034	0.15	0.5665	5.957	5.133	7.867	7.5565	0.0405	0.043	0.0475	0.871	0.7185	0.604
NatCom_2024_036	yes	0.052	0.219	0.014	0.126	2.352	2.535	6.035	5.401	0.175	0.186	0.139	0.084	0.069	0.086
NatCom_2024_037	yes	0.06	0.24	0.084	0.662	6.96	10.096	7.45	9.358	0.213	0.205	0.22	0.763	0.618	0.838
NatCom_2024_038	yes	0.085	0.198	0.015	0.047	3.139	3.194	2.982	2.916	0.223	0.19	0.177	0.017	0.076	0.056
NatCom_2024_039	no	0.088	0.22	0	0.53	2.092	5.079	3.085	5.034	0.133	0.204	0.198	0.152	0.447	0.288
NatCom_2024_040	no	0.018	0.036	0.036	0.097	21.187	17.865	4.686	4.331	0.062	0.033	0.062	0.034	0.056	0.063
NatCom_2024_041	no	0.013	0.081	0.806	1.579	5.894	5.244	15.068	17.315	0.075	0.073	0.054	2.025	1.76	1.307
NatCom_2024_042	yes	0.022	0.089	0.025	0	5.144	5.53	13.559	12.389	0.112	0.114	0.104	0	0.001	0
NatCom_2024_043	yes	n.d.	0.197	n.d.	0.007	5.239	4.31	18.727	19.276	0.204	0.154	0.166	0.023	0.012	0.02
NatCom_2024_044	no	0	0.118	0	0.1	19.391	15.908	34.469	28.627	0.088	0.075	0.084	0.17	0.172	0.175
NatCom_2024_045	no	0.022	0.114	0.069	0.366	9.34	6.651	8.779	7.309	0.152	0.157	0.136	0.502	0.516	0.465
NatCom_2024_046	no	0.067	0.166	2.647	7.103	5.061	4.004	5.803	5.405	0.131	0	0.12	7.117	0.011	7.357
NatCom_2024_047	no	0.194	0.51	0.143	0.763	4.833	4.664	6.621	5.992	0.414	0.446	0.387	1.34	1.406	1.341
NatCom_2024_048	yes	0.039	0.111	0.036	0.031	1.785	1.579	3.174	2.605	0.103	0.131	0.106	0.066	0.05	0.016
NatCom_2024_049	no	0.009	0.062	0.03	0.021	7.827	8.862	5.875	4.812	0.061	0.053	0.048	0.041	0.015	0.038
NatCom_2024_050	yes	0.059	0.155	0.144	0.56	3.233	2.998	8.111	4.811	0.139	0.185	0.207	0.706	0.792	0.234
NatCom_2024_051	no	0.137	0.178	0.755	3.502	3.767	2.947	5.329	3.872	0.174	0.148	0.181	4.601	4.334	2.666
NatCom_2024_052	yes	0.054	0.141	0.134	1.358	2.789	2.189	17.603	5.952	0.124	0.144	0.092	2.127	1.461	1.06
NatCom_2024_053	no	0.048	0.12	0.012	0.153	4.332	3.916	7.834	7.329	0.129	0.121	0.149	0.161	0.115	0.098
NatCom_2024_054	yes	0.06	0	0.118	0	3.527	2.531	5.78	5.749	0.07	0.102	0.114	0.128	0.171	0.087
NatCom_2024_055	no	0.036	0.145	0.118	0.281	13.504	13.458	10.51	11.769	0.119	0.15	0.156	0.244	0.213	0.292
NatCom_2024_056	yes	0.09	0.247	0.247	1.215	2.818	4.45	6.604	6.632	0.19	0.211	0.265	1.056	1.255	0.96
NatCom_2024_057	no	0.023	0.0625	0.068	0.0495	10.093	11.1945	27.211	27.3105	0.059	0.0695	0.0395	0.0705	0.0985	0.0815
NatCom_2024_058	yes	0.078	0.224	0.049	0.194	3.78	4.057	11.494	11.542	0.176	0.208	0.227	0.13	0.206	0.246
NatCom_2024_059	yes	0.026	0.11	0.07	0.085	2.384	2.688	9.429	10.416	0.077	0.083	0.135	0.2	0.071	0.118
NatCom_2024_060	no	0.026	0.087	0.078	0.172	5.811	7.355	23.226	24.089	0.079	0.075	0.089	0.141	0.116	0.151
NatCom_2024_061	no	0.035	0.177	0	0.041	4.838	4.371	5.479	5.526	0.151	0.147	0.125	0.073	0.049	0.065
NatCom_2024_062	no	0.058	0.087	0.027	0.139	4.4	4.237	3.183	4.681	0.079	0.075	0.089	0.265	0.211	0.126
NatCom_2024_063	no	0.011	0.063	0.261	0.715	3.062	4.068	15.749	15.899	0.06	0.0555	0.0525	1.0145	0.793	0.75
NatCom_2024_064	no	0.033	0.149	0.017	0.037	9.25	8.75	14.885	15.37	0.083	0.108	0.119	0.046	0.04	0.017
NatCom_2024_065	no	n.d.	0.079	n.d.	0.039	7.33	8.885	31.254	32.124	0.065	0.093	0.045	0.034	0.053	0.027
NatCom_2024_066	yes	n.d.	0.047	n.d.	0.016	4.848	6.476	8.132	7.588	0.059	0.058	0.046	0.036	0.037	0.026
NatCom_2024_067	no	n.d.	0.144	n.d.	0.184	6.316	6.783	10.124	10.769	0.11	0.126	0.095	0.204	0.202	0.139
NatCom_2024_068	no	n.d.	0.312	n.d.	0.793	3.517	3.776	8.862	8.912	0.269	0.31	0.217	1.098	0.748	0.411
NatCom_2024_069	yes	n.d.	0.333	n.d.	0.307	14.385	13.603	16.127	15.362	0.304	0.287	0.292	0.351	0.239	0.172
NatCom_2024_070	yes	n.d.	0.105	n.d.	0.324	3.761	4.57	22.059	23.51	0.081	0.105	0.108	0.201	0.16	0.158
NatCom_2024_071	yes	n.d.	0.324	n.d.	0.354	6.423	5.755	8.791	7.43	0.22	0.23	0.218	0.303	0.232	0.313
NatCom_2024_072	no	n.d.	0.222	n.d.	0.029	7.273	6.72	11.317	10.554	0.22	0.209	0.186	0.055	0.072	0.000999998
NatCom_2024_073	no	n.d.	0.093	n.d.	0.475	3.107	3.524	12.706	13.571	0.112	0.107	0.095	0.836	0.825	0.413
NatCom_2024_074	no	n.d.	0.055	n.d.	0.048	5.785	6.239	6.192	4.907	0.03	0.037	0.05	0.102	0.068	0.065
NatCom_2024_075	yes	n.d.	0.063	n.d.	0.394	1.526	1.596	13.633	11.078	0.055	0.056	0.087	0.286	0.168	0.13
NatCom_2024_076	yes	n.d.	0.052	n.d.	0.07	2.684	2.68	17.462	14.178	0.075	0.059	0.07	0.077	0.073	0.041
NatCom_2024_077	no	n.d.	0.176	n.d.	0.784	5.978	7.479	10.784	12.138	0.12	0.146	0.163	0.665	1.03	1.549
NatCom_2024_078	no	n.d.	0.24	n.d.	0.053	4.045	3.445	3.38	3.804	0.221	0.225	0.205	0.09	0.053	0.05
NatCom_2024_079	yes	n.d.	0.303	n.d.	0.09	1.926	2.154	17.152	22.237	0.272	0.252	0.253	0.156	0.12	0.152
NatCom_2024_080	yes	n.d.	0.473	n.d.	0.552	5.021	4.741	6.029	5.72	0.415	0.421	0.467	0.537	0.368	0.405
NatCom_2024_081	yes	n.d.	0.077	n.d.	0.012	2.899	2.678	14.891	12.227	0.083	0.076	0.071	0.08	0.051	0.035
NatCom_2024_082	no	n.d.	0.099	n.d.	0.576	4.501	5.06	7.421	7.93	0.145	0.134	0.088	0.564	0.534	0.388
NatCom_2024_083	yes	0.018	0.137	0	0.31	3.298	3.976	3.457	3.842	0.14	0.142	0.159	0.257	0.215	0.197
NatCom_2024_084	no	0	0.128	0.005	0.105	4.7	3.806	8.231	8.975	0.12	0.11	0.122	0.094	0.1	0.084
NatCom_2024_085	yes	0.016	0.124	0.012	0.015	3.943	3.513	8.774	8.375	0.1	0.102	0.102	0.022	0	0.017
NatCom_2024_086	no	0.012	0.208	0.008	0.382	3.649	3.404	12.316	10.781	0.21	0.223	0.215	0.551	0.596	0.207
NatCom_2024_087	no	0.007	0.169	0.001	0.072	11.381	10.515	8.366	7.068	0.191	0.171	0.18	0.067	0.068	0.061
NatCom_2024_088	no	n.d.	0.063	n.d.	0.281	8.851	9.025	11.929	10.208	0.05	0.052	0.059	0.168	0.255	0.276
NatCom_2024_089	no	n.d.	0.222	n.d.	0.117	4.934	3.876	8.225	5.521	0.191	0.207	0.194	0.156	0.216	0.146
NatCom_2024_090	no	n.d.	0.335	n.d.	0.615	5.661	6.05	15.649	17.42	0.294	0.287	0.349	0.838	0.627	0.702
NatCom_2024_091	yes/NCAP+	n.d.	0.07	n.d.	0.138	3.669	2.87	37.514	30.39	0.061	0.06	0.061	0.148	0.165	0.137
NatCom_2024_092	no	n.d.	0.067	n.d.	0.101	4.847	4.189	6.071	5.334	0.085	0.066	0.082	0.061	0.095	0.081
NatCom_2024_093	no	n.d.	0.247	n.d.	0.021	6.694	5.648	8.858	7.627	0.212	0.235	0.196	0.017	0.043	0.009
NatCom_2024_094	no	0.052	0.132	1.435	0.283	1.673	1.708	12.623	12.459	0.116	0.143	0.114	0.058	0.109	0.448
NatCom_2024_095	no	0.037	0.231	0.117	0.373	36.107	29.776	9.281	15.521	0.239	0.175	0.24	0.365	0.271	0.383
NatCom_2024_096	yes	0.056	0.047	0.007	0.026	7.974	6.833	13.192	10.853	0.043	0	0.034	0.017	0	0.016
NatCom_2024_097	yes	0.052	0.096	0	0.064	6.633	6.11	7.99	6.66	0.066	0.079	0.092	0.041	0.074	0.017
NatCom_2024_098	yes	0	0.114	0	0.03	2.674	2.204	3.202	2.78	0.118	0.11	0.102	0.051	0.049	0.049
NatCom_2024_099	yes	0	0.176	0	0.234	5.865	4.505	14.281	10.95	0.217	0.16	0.153	0.22	0.26	0.226
NatCom_2024_100	yes	0	0.101	0	0.124	6.882	4.768	20.795	14.141	0.112	0.118	0.151	0.039	0.158	0.084
NatCom_2024_101	yes	0.009	0.111	0	0.008	15.164	13.936	32.245	30.133	0.106	0.099	0.088	0	0	0
NatCom_2024_102	yes/NCAP+	0.028	0.115	0.017	0.02	3.083	2.659	35.111	26.448	0.089	0.115	0.09	0.037	0.017	0
NatCom_2024_103	no	0.007	0.039	0.099	0.075	7.029	7.699	8.305	9.264	0.048	0.032	0.05	0.064	0.109	0.133
NatCom_2024_104	yes	0.031	0.059	0.017	0.004	8.932	10.032	8.052	8.819	0.054	0.061	0.087	0.004	0.029	0.023
NatCom_2024_105	yes	0.053	0.082	0.091	0.17	2.036	1.806	3.138	3.865	0.081	0.112	0.11	0.023	0.051	0.07
NatCom_2024_106	yes	n.d.	0.306	n.d.	4.166	4.869	4.911	8.787	9.485	0.311	0.309	0.212	3.947	3.651	1.779
NatCom_2024_107	yes	n.d.	0.105	n.d.	0.361	5.666	5.337	8.015	8.459	0.082	0.093	0.102	0.224	0.246	0.276
NatCom_2024_108	no	n.d.	0.14	n.d.	5.098	11.902	11.664	14.659	17.283	0.156	0.155	0.157	6.772	6.849	7.605
NatCom_2024_109	no	n.d.	0.21	n.d.	4.196	3.343	3.65	11.128	10.588	0.108	0.194	0.224	0.385	1.952	3.361
NatCom_2024_110	yes	n.d.	0.129	n.d.	0.331	2.658	1.523	4.994	3.949	0.125	0.121	0.141	0.648	0.633	0.622
NatCom_2024_111	yes	n.d.	0.513	n.d.	0.208	10.309	8.33	13.389	9.492	0.429	0.473	0.522	0.144	0.194	0.174
NatCom_2024_112	no	0.052	0.096	0.005	0.004	6.877	7.786	8.031	9.366	0.095	0.1	0.118	0.004	0.005	0
NatCom_2024_113	yes	0.071	0.09383	0.064	0.196	3.736	3.76	18.38	22.9	0.08983	0.08483	0.07583	0.276	0.146	0.276
NatCom_2024_114	yes	0.067	0.222	0.065	0.253	8.15	6.384	9.493	6.732	0.143	0.177	0.192	0.176	0.164	0.233
NatCom_2024_115	yes	0.031	0.166	0.199	0.585	3.377	2.91	3.154	3.364	0.144	0.162	0.132	0.627	0.667	0.671
NatCom_2024_116	yes/NCAP+	0.118	0.186	0.011	0.251	2.047	3.67	2.493	4.03	0.226	0.166	0.236	0.881	0.381	0.241
NatCom_2024_117	yes	0.029	0.196	0.158	0.442	3.198	3.999	2.355	2.236	0.199	0.189	0.205	0.259	0.257	0.311
NatCom_2024_118	no	0.074	0.097	0.013	0.011	3.401	2.609	9.015	7.819	0.116	0.117	0.091	0.006	0	0.002
NatCom_2024_119	yes	0.032	0.146	0.03	0.034	7.278	9.126	6.273	5.335	0.18	0.115	0.137	0.071	0.03	0.048
NatCom_2024_120	yes	0.062	0.115	0.112	0.153	8.515	8.784	9.654	12.506	0.12	0.113	0.113	0.201	0.189	0.057
NatCom_2024_121	yes	0.021	0.161	0.057	0.231	7.995	8.368	12.749	11.11	0.198	0.162	0.167	0.345	0.318	0.31
NatCom_2024_122	no	0.021	0.078	0.063	1.001	6.846	5.712	22.402	17.691	0.075	0.061	0.084	1.302	1.162	1.342
NatCom_2024_123	no	0.056	0.056	0.065	0.078	3.552	2.53	12.34	11.521	0.049	0.09	0.106	0.4	0.184	0.387
NatCom_2024_124	no	0.056	0.07512	0.053	0.0754	10.637	10	18.328	17.7	0.06512	0.06912	0.06612	0.0474	0.0734	0.0344
NatCom_2024_125	yes	0.027	0.071	0.012	0.023	9.728	9.345	10.595	10.9	0.062	0.046	0.045	0.042	0.078	0.019
NatCom_2024_126	no	0.072	0.133	0.048	0.18	7.83	6.088	8.5	8.329	0.071	0.112	0.112	0.166	0.086	0.25
NatCom_2024_127	yes	0.016	0.187	0.092	0.164	3.459	4.459	3.536	4.827	0.159	0.147	0.127	0.185	0.191	0.207

## Sheet: figure 4
For details on parameters and values, see text and legends.
Data in	figure 4	figure 4	figure 4	figure 4	figure 4	figure 4	figure 4	figure 4	figure 4	figure 4	figure 4	figure 4	figure 4	figure 4
NatCom_ID	prior SARS-CoV-2 infection	Spike IgG after	Nab FFM7 after	Nab BA.1 after	Nab BA.2 after	Nab BA.5 after	parental spike CD4 after	parental spike CD8 after	BA.1 CD4 after	BA.2 CD4 after	BA.4/5 CD4 after	BA.1 CD8 after	BA.2 CD8 after	BA.4/5 CD8 after
NatCom_2024_001	yes	3707.74	2560	320	320	80	0.136	0.206	0.108	0.119	0.079	0.241	0.21	0.206
NatCom_2024_002	yes	7033.67	1280	80	160	320	0.223	0.01	0.302	0.245	0.23	0.037	0.047	0.053
NatCom_2024_003	yes	8091.13	1280	160	320	320	0.06	0.308	0.086	0.071	0.07	0.333	0.186	0.28
NatCom_2024_004	no	5240.44	640	40	80	40	0.18	1.332	0.198	0.182	0.167	1.42	1.315	0.936
NatCom_2024_005	no	2117.26	320	20	40	20	0.19	0.269	0.147	0.15	0.18	0.314	0.205	0.279
NatCom_2024_006	no	2180.57	160	5	5	5	0.147	0.056	0.156	0.125	0.141	0.11	0.126	0.04
NatCom_2024_007	yes	8151.68	2560	80	160	80	0.159	0.017	0.127	0.152	0.134	0.027	0.016	0.007
NatCom_2024_008	yes	2936.46	640	40	160	80	0.028	0.025	0.027	0.02	0.035	0.039	0.031	0.044
NatCom_2024_009	yes	7417.61	320	80	160	320	0.11	0.172	0.123	0.125	0.109	0.192	0.146	0.364
NatCom_2024_010	no	4198.86	320	40	80	80	0.149	0.022	0.074	0.129	0.052	0	0.008	0.001
NatCom_2024_011	yes	5936.09	2560	160	640	160	0.081	0.0125	0.076	0.06	0.066	0	0	0.021
NatCom_2024_012	yes	13738	2560	2560	2560	2560	0.124	0.06	0.127	0.128	0.144	0.046	0.07	0.068
NatCom_2024_013	no	7668.07	1280	320	320	320	0.106	0.009	0.089	0.112	0.089	0.007	0.003	0.004
NatCom_2024_014	no	2606.58	160	10	40	10	0.085	0.068	0.1	0.094	0.101	0.018	0.022	0.045
NatCom_2024_015	yes	13434.5	2560	320	320	320	0.06	0.09	0.057	0.033	0.014	0.132	0.087	0.109
NatCom_2024_016	yes	9162.84	2560	640	2560	640	0.141	0.136	0.109	0.158	0.125	0.282	0.206	0.232
NatCom_2024_017	yes	21898.1	2560	1280	640	1280	0.065	0.092	0.066	0.087	0.07	0.063	0.065	0.074
NatCom_2024_018	no	5099.81	320	80	80	80	0.153	0.052	0.126	0.134	0.162	0.031	0.027	0.027
NatCom_2024_019	no	14242.9	2560	160	640	640	0.125	0.112	0.125	0.115	0.11	0.099	0.037	0.019
NatCom_2024_020	no	8896.74	320	640	320	320	0.08	0.091	0.069	0.071	0.047	0.077	0.06	0.054
NatCom_2024_021	yes	15197.5	2560	1280	1280	2560	0.1325	0.1685	0.141	0.1355	0.1425	0.1395	0.1055	0.1205
NatCom_2024_022	no	1193.4	160	10	20	40	0.056	0.255	0.062	0.058	0.064	0.32	0.308	0.205
NatCom_2024_023	no	2986.94	1280	80	320	80	0.092	0.218	0.135	0.111	0.085	0.235	0.217	0.181
NatCom_2024_024	yes	6898.79	640	160	320	320	0.107	0.326	0.123	0.128	0.081	0.233	0.385	0.393
NatCom_2024_025	no	6387.77	640	80	160	160	0.077	0.599	0.079	0.129	0.109	0.554	0.823	1.009
NatCom_2024_026	yes	12527.5	640	160	160	80	0.066	0.094	0.079	0.049	0.074	0.134	0.142	0.074
NatCom_2024_027	no	3038.05	320	10	20	40	0.106	1.048	0.13	0.136	0.121	1.451	1.586	1.099
NatCom_2024_028	no	15720.5	2560	320	640	640	0.211	0.008	0.256	0.255	0.247	0	0	0.06
NatCom_2024_029	no	2132.6	160	10	20	20	0.1	1.413	0.112	0.094	0.028	0.292	0.236	1.172
NatCom_2024_030	yes	3848.25	2560	160	640	160	0.14	0.419	0.182	0.226	0.193	0.53	0.584	0.587
NatCom_2024_031	yes/NCAP+	5454.77	2560	80	320	160	0.095	0.063	0.106	0.096	0.088	0.058	0.036	0.033
NatCom_2024_032	yes	5161.23	2560	640	640	320	0.106	1.698	0.131	0.153	0.18	1.624	1.597	1.054
NatCom_2024_033	no	1592.96	320	40	80	20	0.068	0.106	0.084	0.11	0.086	0.159	0.117	0.103
NatCom_2024_034	no	7000	1280	80	160	640	0.184	0.795	0.146	0.17	0.119	0.423	0.35	0.372
NatCom_2024_035	no	1761.58	80	20	20	20	0.034	0.5665	0.0405	0.043	0.0475	0.871	0.7185	0.604
NatCom_2024_036	yes	6972.75	2560	320	640	320	0.219	0.126	0.175	0.186	0.139	0.084	0.069	0.086
NatCom_2024_037	yes	8920.58	2560	640	1280	640	0.24	0.662	0.213	0.205	0.22	0.763	0.618	0.838
NatCom_2024_038	yes	3379.26	320	40	160	160	0.198	0.047	0.223	0.19	0.177	0.017	0.076	0.056
NatCom_2024_039	no	7169.69	640	10	40	40	0.22	0.53	0.133	0.204	0.198	0.152	0.447	0.288
NatCom_2024_040	no	5407.33	640	40	40	40	0.036	0.097	0.062	0.033	0.062	0.034	0.056	0.063
NatCom_2024_041	no	4806.76	2560	320	1280	640	0.081	1.579	0.075	0.073	0.054	2.025	1.76	1.307
NatCom_2024_042	yes	6281.3	640	320	640	320	0.089	0	0.112	0.114	0.104	0	0.001	0
NatCom_2024_043	yes	3453.2	640	80	160	160	0.197	0.007	0.204	0.154	0.166	0.023	0.012	0.02
NatCom_2024_044	no	4747.84	160	20	40	40	0.118	0.1	0.088	0.075	0.084	0.17	0.172	0.175
NatCom_2024_045	no	3944.71	640	80	160	80	0.114	0.366	0.152	0.157	0.136	0.502	0.516	0.465
NatCom_2024_046	no	1736.09	160	20	40	40	0.166	7.103	0.131	0	0.12	7.117	0.011	7.357
NatCom_2024_047	no	8437.66	2560	160	160	80	0.51	0.763	0.414	0.446	0.387	1.34	1.406	1.341
NatCom_2024_048	yes	6808.83	640	80	80	80	0.111	0.031	0.103	0.131	0.106	0.066	0.05	0.016
NatCom_2024_049	no	4933.93	640	80	80	20	0.062	0.021	0.061	0.053	0.048	0.041	0.015	0.038
NatCom_2024_050	yes	12149.9	2560	320	640	320	0.155	0.56	0.139	0.185	0.207	0.706	0.792	0.234
NatCom_2024_051	no	2692.93	320	10	40	80	0.178	3.502	0.174	0.148	0.181	4.601	4.334	2.666
NatCom_2024_052	yes	10350.3	1280	160	160	160	0.141	1.358	0.124	0.144	0.092	2.127	1.461	1.06
NatCom_2024_053	no	2944.47	320	20	20	40	0.12	0.153	0.129	0.121	0.149	0.161	0.115	0.098
NatCom_2024_054	yes	5805.53	2560	160	320	320	0	0	0.07	0.102	0.114	0.128	0.171	0.087
NatCom_2024_055	no	3626.96	320	80	160	80	0.145	0.281	0.119	0.15	0.156	0.244	0.213	0.292
NatCom_2024_056	yes	13908.4	2560	320	640	640	0.247	1.215	0.19	0.211	0.265	1.056	1.255	0.96
NatCom_2024_057	no	6449.82	320	160	160	80	0.0625	0.0495	0.059	0.0695	0.0395	0.0705	0.0985	0.0815
NatCom_2024_058	yes	6573.9	2560	80	160	320	0.224	0.194	0.176	0.208	0.227	0.13	0.206	0.246
NatCom_2024_059	yes	4309.12	2560	80	640	160	0.11	0.085	0.077	0.083	0.135	0.2	0.071	0.118
NatCom_2024_060	no	2521.3	160	20	40	40	0.087	0.172	0.079	0.075	0.089	0.141	0.116	0.151
NatCom_2024_061	no	2911.08	2560	160	160	160	0.177	0.041	0.151	0.147	0.125	0.073	0.049	0.065
NatCom_2024_062	no	14901	2560	320	1280	640	0.087	0.139	0.079	0.075	0.089	0.265	0.211	0.126
NatCom_2024_063	no	25006	320	40	80	80	0.063	0.715	0.06	0.0555	0.0525	1.0145	0.793	0.75
NatCom_2024_064	no	2350.41	320	40	80	40	0.149	0.037	0.083	0.108	0.119	0.046	0.04	0.017
NatCom_2024_065	no	5786.38	640	40	80	40	0.079	0.039	0.065	0.093	0.045	0.034	0.053	0.027
NatCom_2024_066	yes	2481.75	320	40	160	80	0.047	0.016	0.059	0.058	0.046	0.036	0.037	0.026
NatCom_2024_067	no	6839.88	160	320	320	160	0.144	0.184	0.11	0.126	0.095	0.204	0.202	0.139
NatCom_2024_068	no	7938.42	2560	160	320	160	0.312	0.793	0.269	0.31	0.217	1.098	0.748	0.411
NatCom_2024_069	yes	10372	2560	320	640	640	0.333	0.307	0.304	0.287	0.292	0.351	0.239	0.172
NatCom_2024_070	yes	8325.51	2560	320	2560	2560	0.105	0.324	0.081	0.105	0.108	0.201	0.16	0.158
NatCom_2024_071	yes	11069	2560	80	320	320	0.324	0.354	0.22	0.23	0.218	0.303	0.232	0.313
NatCom_2024_072	no	8124.23	2560	40	40	40	0.222	0.029	0.22	0.209	0.186	0.055	0.072	0.000999998
NatCom_2024_073	no	4000.91	320	20	40	20	0.093	0.475	0.112	0.107	0.095	0.836	0.825	0.413
NatCom_2024_074	no	4037.96	160	5	40	5	0.055	0.048	0.03	0.037	0.05	0.102	0.068	0.065
NatCom_2024_075	yes	2850.81	1280	320	160	160	0.063	0.394	0.055	0.056	0.087	0.286	0.168	0.13
NatCom_2024_076	yes	2854.14	320	40	80	80	0.052	0.07	0.075	0.059	0.07	0.077	0.073	0.041
NatCom_2024_077	no	5384.09	320	320	640	640	0.176	0.784	0.12	0.146	0.163	0.665	1.03	1.549
NatCom_2024_078	no	5139.12	2560	160	640	320	0.24	0.053	0.221	0.225	0.205	0.09	0.053	0.05
NatCom_2024_079	yes	17040.1	2560	320	1280	2560	0.303	0.09	0.272	0.252	0.253	0.156	0.12	0.152
NatCom_2024_080	yes	5010.21	640	20	160	40	0.473	0.552	0.415	0.421	0.467	0.537	0.368	0.405
NatCom_2024_081	yes	4003.85	320	40	320	160	0.077	0.012	0.083	0.076	0.071	0.08	0.051	0.035
NatCom_2024_082	no	9130.27	2560	160	320	320	0.099	0.576	0.145	0.134	0.088	0.564	0.534	0.388
NatCom_2024_083	yes	10677.1	2560	640	640	640	0.137	0.31	0.14	0.142	0.159	0.257	0.215	0.197
NatCom_2024_084	no	12630.5	640	160	320	160	0.128	0.105	0.12	0.11	0.122	0.094	0.1	0.084
NatCom_2024_085	yes	3864.67	320	10	40	40	0.124	0.015	0.1	0.102	0.102	0.022	0	0.017
NatCom_2024_086	no	6405.38	320	40	40	20	0.208	0.382	0.21	0.223	0.215	0.551	0.596	0.207
NatCom_2024_087	no	7694.53	2560	160	320	160	0.169	0.072	0.191	0.171	0.18	0.067	0.068	0.061
NatCom_2024_088	no	4656.57	160	20	40	40	0.063	0.281	0.05	0.052	0.059	0.168	0.255	0.276
NatCom_2024_089	no	14487.4	2560	160	320	160	0.222	0.117	0.191	0.207	0.194	0.156	0.216	0.146
NatCom_2024_090	no	19421.8	2560	640	320	640	0.335	0.615	0.294	0.287	0.349	0.838	0.627	0.702
NatCom_2024_091	yes/NCAP+	12430.1	640	80	160	160	0.07	0.138	0.061	0.06	0.061	0.148	0.165	0.137
NatCom_2024_092	no	6860.93	320	80	40	40	0.067	0.101	0.085	0.066	0.082	0.061	0.095	0.081
NatCom_2024_093	no	9782.01	640	40	160	160	0.247	0.021	0.212	0.235	0.196	0.017	0.043	0.009
NatCom_2024_094	no	9223.99	640	40	40	20	0.132	0.283	0.116	0.143	0.114	0.058	0.109	0.448
NatCom_2024_095	no	33036.3	2560	2560	2560	2560	0.231	0.373	0.239	0.175	0.24	0.365	0.271	0.383
NatCom_2024_096	yes	7670.81	1280	320	320	320	0.047	0.026	0.043	0	0.034	0.017	0	0.016
NatCom_2024_097	yes	9541.95	2560	640	640	640	0.096	0.064	0.066	0.079	0.092	0.041	0.074	0.017
NatCom_2024_098	yes	5539.32	640	320	640	320	0.114	0.03	0.118	0.11	0.102	0.051	0.049	0.049
NatCom_2024_099	yes	17966.2	1280	640	640	160	0.176	0.234	0.217	0.16	0.153	0.22	0.26	0.226
NatCom_2024_100	yes	7723.05	320	80	80	160	0.101	0.124	0.112	0.118	0.151	0.039	0.158	0.084
NatCom_2024_101	yes	7787.34	2560	80	320	320	0.111	0.008	0.106	0.099	0.088	0	0	0
NatCom_2024_102	yes/NCAP+	8307.44	640	640	320	320	0.115	0.02	0.089	0.115	0.09	0.037	0.017	0
NatCom_2024_103	no	2455.37	160	20	80	20	0.039	0.075	0.048	0.032	0.05	0.064	0.109	0.133
NatCom_2024_104	yes	4099.33	640	320	160	320	0.059	0.004	0.054	0.061	0.087	0.004	0.029	0.023
NatCom_2024_105	yes	6669.66	2560	40	160	160	0.082	0.17	0.081	0.112	0.11	0.023	0.051	0.07
NatCom_2024_106	yes	8686.18	2560	160	320	320	0.306	4.166	0.311	0.309	0.212	3.947	3.651	1.779
NatCom_2024_107	yes	12534.3	2560	320	640	320	0.105	0.361	0.082	0.093	0.102	0.224	0.246	0.276
NatCom_2024_108	no	941.4	160	20	20	20	0.14	5.098	0.156	0.155	0.157	6.772	6.849	7.605
NatCom_2024_109	no	6819.21	2560	160	160	80	0.21	4.196	0.108	0.194	0.224	0.385	1.952	3.361
NatCom_2024_110	yes	6640.94	2560	160	320	160	0.129	0.331	0.125	0.121	0.141	0.648	0.633	0.622
NatCom_2024_111	yes	11264.2	1280	80	160	160	0.513	0.208	0.429	0.473	0.522	0.144	0.194	0.174
NatCom_2024_112	no	3439.79	640	160	160	320	0.096	0.004	0.095	0.1	0.118	0.004	0.005	0
NatCom_2024_113	yes	17813.4	2560	320	640	640	0.09383	0.196	0.08983	0.08483	0.07583	0.276	0.146	0.276
NatCom_2024_114	yes	11775.3	1280	320	320	160	0.222	0.253	0.143	0.177	0.192	0.176	0.164	0.233
NatCom_2024_115	yes	9445.33	2560	640	640	640	0.166	0.585	0.144	0.162	0.132	0.627	0.667	0.671
NatCom_2024_116	yes/NCAP+	5419.18	1280	160	160	160	0.186	0.251	0.226	0.166	0.236	0.881	0.381	0.241
NatCom_2024_117	yes	6999.23	640	320	320	320	0.196	0.442	0.199	0.189	0.205	0.259	0.257	0.311
NatCom_2024_118	no	4118.4	1280	80	160	80	0.097	0.011	0.116	0.117	0.091	0.006	0	0.002
NatCom_2024_119	yes	7225.6	640	160	320	160	0.146	0.034	0.18	0.115	0.137	0.071	0.03	0.048
NatCom_2024_120	yes	10770.4	1280	320	320	320	0.115	0.153	0.12	0.113	0.113	0.201	0.189	0.057
NatCom_2024_121	yes	12237.6	2560	160	640	320	0.161	0.231	0.198	0.162	0.167	0.345	0.318	0.31
NatCom_2024_122	no	2586.75	320	20	40	80	0.078	1.001	0.075	0.061	0.084	1.302	1.162	1.342
NatCom_2024_123	no	5045.45	1280	80	160	80	0.056	0.078	0.049	0.09	0.106	0.4	0.184	0.387
NatCom_2024_124	no	4050.2	320	20	40	20	0.07512	0.0754	0.06512	0.06912	0.06612	0.0474	0.0734	0.0344
NatCom_2024_125	yes	6528.12	1280	640	640	320	0.071	0.023	0.062	0.046	0.045	0.042	0.078	0.019
NatCom_2024_126	no	3431.76	1280	320	320	320	0.133	0.18	0.071	0.112	0.112	0.166	0.086	0.25
NatCom_2024_127	yes	4978.25	0	0	0	0	0.187	0.164	0.159	0.147	0.127	0.185	0.191	0.207

## Sheet: figure 5
For details on parameters and values, see text and legends.
Data in	table 1	figure 5a	figure 5a	figure 5a	figure 5a	figure 5a	figure 5a	figure 5a	figure 5a	figure 5a	figure 5a	figure 5a	figure 5a	figure 5a	figure 5a	figure 5a	figure 5a	figure 5a	figure 5a	figure 5a	figure 5a	figure 5b	figure 5b	figure 5b	figure 5b	figure 5b	figure 5b	figure 5b	figure 5b	figure 5b	figure 5b	figure 5b	figure 5b	figure 5b	figure 5b	figure 5b	figure 5b	figure 5b	figure 5b	figure 5b	figure 5b	figure 5b	figure 5b	figure 5b	figure 5b	figure 5b	figure 5b	figure 5b	figure 5b
NatCom_ID	prior SARS-CoV-2 infection	inclusion criterium parental Spike CTLA-4 CD4*	inclusion criterium BA.1 Spike CTLA-4 CD4*	inclusion criterium BA.2 Spike CTLA-4 CD4*	inclusion criterium BA.4/5 Spike CTLA-4 CD4*	inclusion criterium SEB CTLA-4 CD4*	parental Spike CD4 CTLA-4 MFI	BA.1 Spike CD4 CTLA-4 MFI	BA.2 Spike CD4 CTLA-4 MFI	BA.4/5 Spike CD4 CTLA-4 MFI	SEB CD4 CTLA-4 MFI	inclusion criterium parental Spike CTLA-4 CD8*	inclusion criterium BA.1 Spike CTLA-4 CD8*	inclusion criterium BA.2 Spike CTLA-4 CD8*	inclusion criterium BA.4/5 Spike CTLA-4 CD8*	inclusion criterium SEB CTLA-4 CD8*	parental Spike CD8 CTLA-4 MFI	BA.1 Spike CD8 CTLA-4 MFI	BA.2 Spike CD8 CTLA-4 MFI	BA.4/5 Spike CD8 CTLA-4 MFI	SEB CD8 CTLA-4 MFI	inclusion criterium parental Spike CD4*	inclusion criterium BA.1 Spike CD4*	inclusion criterium BA.2 Spike CD4*	inclusion criterium BA.4/5 Spike CD4*	parental spike_%TNF single+ of cytokine+ CD4 T cells	parental spike_%IFNg single+ of cytokine+ CD4 T cells	parental spike_%IFNg+TNF+ of cytokine+ CD4 T cells	parental spike_%IFNg+TNF+IL-2+ of cytokine+ CD4 T cells	parental spike_%IFNg+IL-2+ of cytokine+ CD4 T cells	parental spike_%TNF+IL-2+ of cytokine+ CD4 T cells	parental spike_%IL-2 single+ of cytokine+ CD4 T cells	BA.1 spike_%TNF single+ of cytokine+ CD4 T cells	BA.1 spike_%IFNg single+ of cytokine+ CD4 T cells	BA.1 spike_%IFNg+TNF+ of cytokine+ CD4 T cells	BA.1 spike_%IFNg+TNF+IL-2+ of cytokine+ CD4 T cells	BA.1 spike_%IFNg+IL-2+ of cytokine+ CD4 T cells	BA.1 spike_%TNF+IL-2+ of cytokine+ CD4 T cells	BA.1 spike_%IL-2 single+ of cytokine+ CD4 T cells	BA.2 spike_%TNF single+ of cytokine+ CD4 T cells	BA.2 spike_%IFNg single+ of cytokine+ CD4 T cells	BA.2 spike_%IFNg+TNF+ of cytokine+ CD4 T cells	BA.2 spike_%IFNg+TNF+IL-2+ of cytokine+ CD4 T cells	BA.2 spike_%IFNg+IL-2+ of cytokine+ CD4 T cells	BA.2 spike_%TNF+IL-2+ of cytokine+ CD4 T cells	BA.2 spike_%IL-2 single+ of cytokine+ CD4 T cells	BA.4/5 spike_%TNF single+ of cytokine+ CD4 T cells	BA.4/5 spike_%IFNg single+ of cytokine+ CD4 T cells	BA.4/5 spike_%IFNg+TNF+ of cytokine+ CD4 T cells
NatCom_2024_001	yes	true	true	true	true	true	2690	4150	4561	3353	281	true	true	true	true	true	2189	2009	2099	1931	215	true	true	true	true	0	1.57907	13.8621	63.7657	1.38621	19.4069	0	0	2.6822	23.2716	55.0057	2.1156	16.9248	0	0	1.66546	12.4869	67.1172	4.6826	14.0478	0	0	1.66737	20.4087
NatCom_2024_002	yes	true	true	true	true	true	4590	3780	4058	4208	216	false	false	false	false	true					140	true	true	true	true	12.6865	7.10581	31.5832	32.5264	2.31097	9.41677	4.37033	12.3111	8.009	36.9845	32.8674	1.81891	8.009	0	6.2154	6.53225	39.6435	31.8781	5.19915	9.78172	0.74981	13.2744	7.29722	42.5023
NatCom_2024_003	yes	true	true	true	true	true	2701	2613	3213	1932	211	true	true	true	true	true	260	213	255	244	152	true	true	true	true	0	8.76604	35.9482	43.7337	8.76604	2.78602	0	0	4.61905	52.7403	38.0216	4.61905	0	0	0	13.0887	34.7771	45.5898	6.54435	0	0	0	8.34162	18.2942
NatCom_2024_004	no	true	true	true	true	true	2749	4345	3264	3562	296	true	true	true	true	true	3891	4172	3421	3734	220	true	true	true	true	22.4159	5.88461	18.996	32.972	0.735577	14.7115	4.28446	15.3078	4.95603	19.9707	37.8124	0	18.8329	3.12017	21.2065	3.69147	22.0808	28.7255	0.738294	21.4105	2.14689	16.8843	6.62315	26.3254
NatCom_2024_005	no	true	true	true	true	true	4158	4483	3630	3609	314	true	true	true	true	true	765	796	625	1030	127	true	true	true	true	15.4015	2.64486	25.5546	43.1993	1.76324	11.4364	0	1.90579	2.83604	32.6646	49.6307	1.41802	7.19041	4.35437	19.1938	5.47165	29.9752	31.006	0	14.3533	0	13.1749	8.70385	18.6706
NatCom_2024_006	no	true	true	true	true	true	3381	2765	3753	3665	265	false	false	true	false	true			203		137	true	true	true	true	14.2683	12.7279	26.9604	35.1388	4.0892	6.81533	0	24.3466	6.13767	22.1763	28.8865	8.38769	10.0652	0	0	11.1317	33.3277	37.7703	6.66385	11.1064	0	0.0551027	9.59244	30.94
NatCom_2024_007	yes	true	true	true	true	true	5324	6140	4960	4064	404	false	false	false	false	true					138	true	true	true	true	0.652117	2.65757	46.5074	39.8635	1.32878	8.99062	0	0	7.05065	44.0665	37.0159	0	10.3401	1.52681	5.46683	3.79945	29.1291	43.0605	2.53297	14.9712	1.03991	2.77788	4.30637	51.6765
NatCom_2024_008	yes	false	false	false	false	true					258	false	false	false	false	true					104	false	true	false	false								54.3818	1.83502	3.67003	25.6902	0	14.4229	0
NatCom_2024_009	yes	true	true	true	true	true	3528	4128	3546	2274	238	true	true	true	true	true	737	1164		1025	135	true	true	true	true	4.01909	0.695045	16.4473	43.8589	1.00381	26.8717	7.10419	6.24502	2.81079	24.8779	37.2694	1.01349	20.3646	7.41888	10.0608	4.09986	19.1365	47.8469	2.18735	13.1184	3.55017	0	2.9817	29.7592
NatCom_2024_010	no	false	false	false	false	true					341	false	false	false	false	true					120	false	false	false	false
NatCom_2024_011	yes	true	true	true	true	true	1619	5098	4690	1928	205	false	false	false	false	true					128	true	true	true	true	15.9765	4.59261	22.9631	38.2718	3.06174	10.5417	4.59261	0	7.43995	25.2958	44.6397	4.46397	12.2085	5.95196	0	14.7096	26.4773	35.3031	2.94192	14.6842	5.88385	0	3.25552	32.5552
NatCom_2024_012	yes	true	true	true	true	true	3266	3743	3287	3892	305	true	true	true	true	true	1501	1585	2254	1167	279	true	true	true	true	0	2.2465	29.9396	58.2086	4.5363	3.72974	1.33924	8.946	4.89898	32.1805	43.7742	3.83102	6.06752	0.301755	7.13328	4.51774	34.8174	39.3322	3.8686	8.39217	1.93868	1.91088	4.74321	35.0558
NatCom_2024_013	no	true	true	true	true	true	3705	2622	4353	3802	326	false	false	false	false	true					210	true	true	true	true	7.20671	1.81661	21.8725	45.4151	0	21.8725	1.81661	9.82234	2.39355	30.1292	35.9032	0	19.3582	2.39355	4.66252	0.932395	24.3589	45.6874	0	22.4941	1.86479	18.5382	1.09165	18.7846
NatCom_2024_014	no	true	true	true	true	true	6876	5175	5165	5146	352	true	false	false	true	true	553			127	143	true	true	true	true	20.7905	1.33201	8.19897	47.6082	0	22.0703	0	22.1979	2.87025	8.67181	36.211	0.0305236	24.1864	5.83208	19.2881	1.9047	8.09506	43.6891	0.555581	26.4675	0	0	3.30691	5.44961
NatCom_2024_015	yes	true	false	false	false	true	3146				313	true	true	true	true	true	2735	3007	4133	1833	184	true	false	false	false	33.377	5.5192	27.8577	19.4481	2.7596	8.27881	2.7596
NatCom_2024_016	yes	true	true	true	true	true	2990	3793	2485	3520	216	true	true	true	true	true	1586	2744	1984	4030	168	true	true	true	true	9.3008	11.3572	36.5953	33.9133	3.78572	5.04763	0	24.6633	9.25622	29.091	25.0886	0	9.25622	2.64463	0	18.5674	34.2783	41.4412	1.42826	2.85653	1.42826	0.336788	20.2652	35.4641
NatCom_2024_017	yes	true	true	true	true	true	4378	5322	5116	3580	322	true	false	true	false	true	1636		716		167	true	true	true	true	3.28584	3.22381	41.9095	38.6857	0	6.44761	6.44761	15.7796	3.8282	22.9692	38.282	0	9.57051	9.57051	6.43556	7.96293	35.8332	45.7869	0	3.98147	0	24.5583	6.46643	25.8657
NatCom_2024_018	no	true	true	true	true	true	4641	5234	6216	5063	442	true	false	false	false	true	467				140	true	true	true	true	11.3625	9.0652	25.1811	43.3115	2.01449	8.05795	1.00724	21.1627	13.8311	24.896	29.0453	2.76622	2.76622	5.53244	4.2141	13.5455	28.0585	34.8312	3.87014	10.6429	4.83767	11.0806	8.29914	29.6398
NatCom_2024_019	no	true	true	true	true	true	3719	2959	3829	4907	198	true	false	false	false	true	2197				139	true	true	true	true	0.123973	4.97226	29.4275	51.8026	0	9.94451	3.72919	11.7233	10.1026	20.1448	34.0358	5.05128	16.4166	2.52564	12.0334	7.37437	28.0055	35.3798	1.22906	13.5197	2.45812	11.9745	18.5205	18.369
NatCom_2024_020	no	false	false	false	false	false						true	true	true	true	true	1576	2275	1403	1608	353	true	true	true	true	0	9.25216	38.5215	40.0344	2.29846	9.89352	0	0	0.85826	54.1489	44.9929	0	0	0	0	19.6997	36.9057	41.0907	2.30391	0	0	0	16.7028	19.2153
NatCom_2024_021	yes	true	true	true	true	true	1372	1205	1639	1136	182	true	true	true	true	true	470	554	418	466	212	true	true	true	true	8.59326	0	19.005	63.3521	0.452386	7.69237	0.904901	11.164	1.76563	25.3389	53.5682	0	7.86523	0.298005	4.16325	1.55032	17.044	65.4507	0.338273	9.90318	1.55032	9.35713	1.22701	20.2339
NatCom_2024_022	no	true	true	true	true	true	1960	2006	1587	2771	185	true	true	true	true	true	407	761	493	589	88	true	true	true	true	10.9887	8.58442	19.8813	26.5084	11.5974	16.5678	5.87192	5.66666	7.17447	18.5126	35.3422	6.73184	16.8296	9.7427	22.4837	8.91373	17.3219	31.7569	2.88699	4.33049	12.3062	1.92252	10.0133	27.8517
NatCom_2024_023	no	true	true	true	true	true	4101	5167	4361	3525	267	true	true	true	true	true	2285	2268	1870	1582	129	true	true	true	true	0	2.54704	44.9059	44.6463	5.61324	2.28747	0	0	4.13608	32.7862	47.3542	1.49028	11.2527	2.98056	0	4.43644	34.2726	54.7029	0	4.30321	2.28484	0	9.45238	42.2895
NatCom_2024_024	yes	true	true	true	true	true	3097	3411	3151	2592	194	true	true	true	true	true	2046	2397	1976	2180	126	true	true	true	true	12.4175	7.70363	21.9104	39.9542	1.28884	12.8884	3.8371	7.8036	4.05611	25.9519	36.3327	4.1523	19.7234	1.97996	13.769	2.96711	23.7916	36.6788	0.991318	16.8524	4.94975	15.0311	10.4602	22.5035
NatCom_2024_025	no	false	false	false	false	true					212	true	true	true	true	true	2298	2052	1564	1909	134	false	false	false	false
NatCom_2024_026	yes	false	false	false	false	true					213	false	false	false	false	false						false	false	false	false
NatCom_2024_027	no	true	true	true	true	true	3853	2135	4965	7601	294	true	true	true	true	true	3213	3517	3441	2886	112	true	true	true	true	25.2609	6.04364	32.9753	28.578	0	5.49588	1.64632	7.56002	0	30.8221	44.6877	1.5367	9.24664	6.14679	10.054	11.4079	28.8583	31.9209	0	17.7589	0	0	18.1627	50.0869
NatCom_2024_028	no	true	true	true	true	true	6148	4701	7928	5088	388	false	false	false	false	true					111	true	true	true	true	10.4229	4.64701	12.6407	62.7346	1.16175	3.00012	5.39293	0	4.73579	28.5366	55.6456	1.18395	9.89808	0	16.1437	6.31098	25.8223	44.1768	1.2622	4.54878	1.73519	15.0626	3.20036	16.3858
NatCom_2024_029	no	true	true	true	false	true	1660	2269	2915		169	true	true	true	true	true	1471	1235	1400	1413	164	true	true	true	true	10.2415	0	9.69244	45.0165	4.57168	19.8106	10.6672	16.0662	0	5.96223	47.5992	2.76113	23.4696	4.1417	27.5702	0	12.7156	28.6989	3.20848	19.2509	8.55596	19.013	0	6.64545
NatCom_2024_030	yes	true	true	true	true	true	6370	7081	5307	6684	285	true	true	true	true	true	1453	1331	1194	1821	181	true	true	true	true	0	2.99101	25.7748	57.7477	9.08109	4.40548	0	0	7.25865	41.8348	37.6321	4.10663	9.16788	0	0	7.82854	42.1253	46.5366	1.2115	1.42881	0.869253	2.97441	8.97957	35.8392
NatCom_2024_031	yes/NCAP+	true	true	true	true	true	4882	4856	6138	5754	621	false	false	false	false	true					164	true	true	true	true	8.5158	14.3712	44.5265	24.2872	6.07179	2.2276	0	2.67187	10.1444	42.0215	26.847	4.66905	10.1444	3.50179	12.6798	17.6183	30.1536	27.4124	2.74124	5.28273	4.11186	5.26108	6.42666	46.7918
NatCom_2024_032	yes	false	true	true	true	true		2872	2732	2358	252	false	true	true	true	true		914	1022	1133	174	false	true	true	true								22.6463	1.40643	19.69	46.4122	1.40643	8.43858	0	8.19649	4.05015	25.651	48.6019	0	12.1505	1.35005	9.61177	1.30997	19.6496
NatCom_2024_033	no	true	true	true	true	true	1520	1881	3027	2562	236	true	true	true	true	true	248	100	146	114	125	true	true	true	true	22.0073	0.814332	9.17142	33.7643	0.498779	31.25	2.49389	2.72115	1.8619	28.6673	53.6108	1.91467	9.41504	1.80913	7.70709	3.7451	16.8821	60.4304	5.25482	5.98048	0	0	0	20.3738
NatCom_2024_034	no	true	true	true	true	true	3789	3036	3298	4347	217	false	false	false	false	false						true	true	true	true	0	12.5592	35.0902	42.4334	0	7.30239	2.61481	8.53503	0	28.8185	44.8307	0	10.2286	7.58717	25.9055	6.07869	21.1947	36.7334	1.22445	4.38803	4.47513	63.5245	0	9.08113
NatCom_2024_035	no	false	true	true	true	true		1952	3195	2535	184	true	true	true	true	true	330	352	322	333	134	false	false	false	true																						0	2.69072	17.7113
NatCom_2024_036	yes	true	true	true	true	true	4412	3842	4562	5275	322	true	true	true	true	true	1201	1175	2404	1295	197	true	true	true	true	12.6558	7.69402	32.1339	39.3753	1.35777	6.33626	0.447009	5.77585	5.85243	33.3589	45.0637	1.75573	8.1934	0	11.0648	2.88646	33.483	42.7196	2.30917	7.5048	0.0320969	6.92812	10.7919	29.8852
NatCom_2024_037	yes	true	true	true	true	true	6442	6679	7456	5457	224	true	true	true	true	true	5663	3753	4103	5304	230	true	true	true	true	0	4.3997	27.8888	46.3982	0	8.4688	12.8445	0	5.79548	41.8252	38.3235	1.1591	12.8967	0	0	3.35978	34.4736	47.9738	1.11993	13.0729	0	0	6.26567	41.1473
NatCom_2024_038	yes	true	true	true	true	false	3711	3867	3699	3955		true	false	true	true	false	115		128	218		true	true	true	true	21.6825	6.25524	23.4572	29.7124	0	17.2019	1.69072	18.5769	4.90329	24.5164	26.9681	4.90329	18.3873	1.74466	11.2067	9.05275	23.5372	32.5899	3.6211	16.295	3.69741	14.3504	6.85585	25.7094
NatCom_2024_039	no	true	true	true	true	true	2053	288	1470	1645	196	true	true	true	true	true	1031	231	690	652	182	true	true	true	true	14.6155	3.71562	15.8888	51.0898	0.928905	12.2706	1.49077	10.1995	17.6618	13.7572	33.1158	5.5193	11.5085	8.23793	11.5396	2.25261	15.8078	55.4142	0.901044	12.2431	1.8416	11.5396	2.25261	15.8078
NatCom_2024_040	no	false	true	false	false	true		1881			162	false	false	false	false	true					87	false	true	false	false								22.7017	8.68156	27.3793	17.3631	0	21.7039	2.17039
NatCom_2024_041	no	true	false	true	true	true	4831		4442	6741	268	true	true	true	true	true	405	414	322	560	137	true	true	true	true	20.1287	3.65835	13.6442	33.616	1.66431	20.3015	6.98697	50.0585	0	6.74093	25.8891	1.91482	14.4002	0.996481	26.5117	1.61319	22.3569	30.3352	1.59567	14.3785	3.20885	40.6332	0.530839	11.4371
NatCom_2024_042	yes	true	true	true	true	true	2815	3943	4352	3481	186	false	false	false	false	true					153	true	true	true	true	19.6584	6.75726	32.4116	24.7766	2.25242	12.3883	1.75539	6.35013	8.05695	33.3651	33.0335	3.22278	15.3082	0.66333	10.7635	8.62207	40.0906	30.1773	1.72441	8.62207	0	10.8226	12.9368	35.2741
NatCom_2024_043	yes	true	true	true	true	true	2366	1937	2701	2069	172	false	false	false	false	true					92	true	true	true	true	20.3308	4.33993	18.0831	36.9672	3.61661	14.4664	2.1959	16.8556	7.05468	25.3968	35.1978	0.705468	11.2875	3.50214	18.3759	3.15402	17.8728	38.3514	3.15402	14.7188	4.37308	17.7379	5.32833	11.9887
NatCom_2024_044	no	true	true	true	true	true	4732	4300	4776	5179	308	true	true	true	true	true	1922	3641	2955	2523	137	true	true	true	true	0	2.4666	13.1038	37.2559	4.9332	29.6506	12.5899	3.97747	2.8457	20.5542	28.6685	1.42285	36.6285	5.90284	0	5.03276	17.0826	33.654	3.35517	35.7405	5.135	0	5.08367	9.15695
NatCom_2024_045	no	true	true	true	true	true	4899	4023	2583	4016	219	true	true	true	true	true	2477	2106	1846	1429	179	true	true	true	true	16.5247	6.64008	22.766	43.6348	4.74291	3.79433	1.89716	18.973	5.22755	30.494	36.5928	1.74252	6.0988	0.871258	13.7601	4.89304	29.9699	39.756	0.61163	8.56282	2.44652	18.6188	9.49447	27.1271
NatCom_2024_046	no	true	true	false	true	true	4079	4065		4339	222	true	true	false	true	true	1161	1036		1147	262	true	true	false	true	0	4.15905	37.4315	54.0677	2.07953	2.26223	0	25.1309	12.5487	20.9145	33.4633	2.09145	5.85112	0								18.0055	7.3782	18.4455
NatCom_2024_047	no	true	true	true	true	true	2906	3681	3970	3144	229	true	true	true	true	true	2244	3231	3157	2785	177	true	true	true	true	14.1019	4.24862	29.0322	41.07	2.12431	8.67427	0.748682	20.7488	6.43481	31.055	32.4538	1.1191	6.15504	2.03347	12.5225	7.97925	35.6573	33.6625	2.24416	7.48054	0.453834	13.2488	5.88286	32.8202
NatCom_2024_048	yes	true	true	true	true	true	3647	2513	4056	2541	295	false	true	false	false	true		1532			196	true	true	true	true	21.981	10.4504	15.3992	28.3653	4.47874	17.915	1.41037	25.5249	11.2619	18.9699	27.3504	3.21769	13.6752	0	7.20599	18.1187	32.2579	23.6937	6.96874	9.75624	1.9987	4.50604	13.8463	27.9931
NatCom_2024_049	no	true	true	true	true	true	1391	1685	2162	1645	214	false	false	false	false	true					178	true	true	true	true	0	3.93413	20.3533	44.7773	2.71377	20.3533	7.86826	0	4.59493	21.9457	51.7291	1.56755	17.243	2.91966	0	0	19.1779	53.6982	1.91779	21.0957	4.11041	0	5.70961	12.7419
NatCom_2024_050	yes	true	true	true	true	true	1499	1924	2059	2183	173	true	true	true	true	true	651	712	755	561	129	true	true	true	true	19.1641	2.93904	26.1474	37.1363	0	14.6132	0	13.7178	1.46614	34.0606	40.9134	0	9.842	0	15.3389	6.35721	36.1388	30.0707	0	12.0944	0	11.805	3.95706	38.1189
NatCom_2024_051	no	true	true	true	true	true	957	1000	1140	1564	222	true	true	true	true	true	442	438	449	458	185	true	true	true	true	0	6.80213	33.8428	42.1732	1.19256	12.076	3.91341	0	3.35249	30.7258	56.9924	0	5.02338	3.90589	0	2.73404	26.9539	50.5798	0	10.5497	9.18263	0	3.04269	40.9401
NatCom_2024_052	yes	true	true	true	true	true	3002	2985	2565	2741	148	true	true	true	true	true	889	623	1064	1819	736	true	true	true	true	10.9515	3.43905	15.0172	53.611	1.54375	15.4375	0	10.5973	5.41072	18.0754	51.1983	1.94841	11.6904	1.0794	6.91241	3.10409	26.6357	48.4242	0.871541	11.33	2.72201	10.5368	2.39106	15.8258
NatCom_2024_053	no	true	true	true	true	true	2911	1393	1977	1462	208	true	true	false	false	true	1108	1312			125	true	true	true	true	0	10.0771	37.129	28.8053	2.08091	21.9076	0	23.6553	5.34836	17.7396	37.2116	0	10.7345	5.31054	0	7.26632	40.444	37.1262	3.31777	11.8457	0	0	19.8494	26.2149
NatCom_2024_054	yes	false	true	true	false	true		9001	6597		306	false	true	true	false	true		735	735		769	false	true	true	false								0	23.4655	15.3919	40.3683	8.07366	8.07366	4.62699	0	13.4451	29.4379	45.6936	4.56936	6.85405	0
NatCom_2024_055	no	true	true	true	true	true	2878	4818	3325	2862	304	true	true	true	true	true	465	469	457	433	153	true	true	true	true	13.2253	2.89851	6.70298	47.3424	3.86468	20.2294	5.73681	9.83357	2.20016	10.9874	37.4028	3.30025	30.7889	5.48698	12.4965	3.89133	8.41411	41.248	3.11306	27.0925	3.74452	10.8542	2.63163	6.90778
NatCom_2024_056	yes	true	true	true	true	true	3447	2218	3407	2327	439	true	true	true	true	true	1815	1951	1677	1878	224	true	true	true	true	0	5.09469	19.1051	48.4051	3.82657	21.6524	1.91606	12.4252	3.56721	19.2629	46.3142	2.79423	14.2688	1.36735	8.15578	6.42152	12.843	47.7388	2.29417	15.8068	6.73984	13.2331	3.91111	15.0857
NatCom_2024_057	no	true	true	true	true	true	5081	5101	7144	3935	259	false	false	false	false	false						true	true	true	true	13.0335	1.28774	22.2944	42.0654	1.23569	19.8751	0.208199	25.7055	3.7385	20.092	39.7163	1.63535	9.11235	0	10.5013	4.4534	20.9858	45.2333	3.30648	15.5197	0	23.133	2.81453	16.2705
NatCom_2024_058	yes	true	true	true	true	true	3607	3997	3676	2966	479	true	false	true	true	true	2839		1446	1935	181	true	true	true	true	11.601	12.4787	22.987	38.6611	0	13.0029	1.26936	16.2097	5.40722	27.0361	39.6481	2.69643	4.49883	4.50362	11.2889	6.8804	30.9618	36.303	1.13139	9.38787	4.04668	20.0893	6.00961	22.8365
NatCom_2024_059	yes	true	true	true	true	true	7413	3397	5295	3905	267	false	true	false	false	true		1152			149	true	true	true	true	4.99193	9.73426	42.0264	24.7848	4.3104	8.69253	5.45974	3.9511	13.5754	22.632	40.2347	5.02934	14.5775	0	0	9.96578	37.8933	32.2093	1.89467	18.0369	0	0	13.5778	48.1667
NatCom_2024_060	no	true	true	true	true	true	2351	2241	3401	2644	238	false	false	false	false	false						true	true	true	true	4.0891	7.32602	30.4284	51.0178	0	4.43822	2.70041	15.1466	3.24493	20.6662	53.3528	0	6.51142	1.07805	13.4699	1.47337	23.7924	45.3581	0.376699	12.9929	2.53661	9.98214	2.12488	32.3791
NatCom_2024_061	no	true	true	true	true	true	6721	7363	6183	4083	238	false	false	false	false	true					156	true	true	true	true	0	7.5386	18.8375	56.7485	1.99817	10.881	3.99635	0	2.59555	23.0268	51.0177	3.95006	14.2188	5.19109	0	5.02781	21.8861	47.147	1.16556	16.0053	8.76821	0	7.84197	17.5103
NatCom_2024_062	no	false	false	false	false	false						true	true	true	true	true	3299	574	782	3375	164	true	true	true	true	15.6883	0	11.9632	39.0914	1.89054	29.166	2.20053	17.3741	1.99834	9.02437	39.216	1.03099	28.906	2.4502	19.8865	2.39434	8.99358	35.4711	2.33514	28.4657	2.45354	7.43359	1.88274	7.53098
NatCom_2024_063	no	true	false	true	true	true	3454		3061	2794	300	false	false	false	false	false						true	false	true	true	8.69277	1.49815	19.4417	44.933	1.49815	23.2099	0.726296								9.97643	3.76268	13.4522	49.9498	0	22.6704	0.188544	9.3657	0.874401	14.7348
NatCom_2024_064	no	true	true	true	true	true	3386	2567	3537	3124	184	false	true	false	false	true		165			146	true	true	true	true	15.0381	9.68175	20.4392	39.8027	2.1515	11.8332	1.05338	22.1938	8.34185	15.2934	26.4159	2.78062	22.2449	2.72949	10.5505	10.6805	22.6961	34.7118	1.33507	20.026	0	19.4818	6.93595	24.9694
NatCom_2024_065	no	true	true	true	true	true	3782	3275	2547	3148	187	true	true	true	true	true	1752	3121	2573	3229	114	true	true	true	true	24.9692	5.51634	20.9621	25.3752	0	18.7556	4.42164	28.4597	4.05644	24.3386	23.5274	0	16.2258	3.39212	50.1226	6.16506	11.5595	18.4952	2.07368	11.1742	0.409833	11.1231	11.6806	14.0167
NatCom_2024_066	yes	true	true	true	true	true	2003	1687	2645	1333	234	false	true	false	false	true		906			181	true	true	true	true	5.66146	0	12.1221	51.2838	1.51165	26.0126	3.40843	14.1752	1.15617	11.7345	43.1697	1.45601	22.4412	5.86726	8.36082	9.5228	16.3071	53.1122	0	12.6971	0	13.5108	0	6.62927
NatCom_2024_067	no	true	true	true	true	true	3711	4136	3917	3656	239	true	true	true	true	true	1701	1797	2052	2035	186	true	true	true	true	8.89872	1.89469	14.4976	48.4813	1.43344	20.4939	4.30032	10.8254	3.84615	11.0365	45.1533	1.6721	21.9068	5.5598	13.1071	5.79196	6.99533	42.6984	4.9626	18.6064	7.83824	8.95123	1.1793	13.9623
NatCom_2024_068	no	true	true	true	true	true	2091	2633	2784	2067	265	true	true	true	true	true	1325	1106	1194	1516	141	true	true	true	true	9.23675	2.2031	9.27745	42.264	4.4062	26.8015	5.811	7.00176	5.71534	15.9871	39.7099	2.14785	26.3013	3.13677	8.6276	3.34473	12.5677	37.703	0.775257	32.5281	4.45364	10.3103	1.70061	9.56391
NatCom_2024_069	yes	true	true	true	true	true	1447	1896	1702	1538	240	false	false	false	false	false						true	true	true	true	7.37056	1.75431	9.77404	63.6566	1.75431	14.0345	1.6557	9.3964	1.69811	9.90563	56.8866	1.13207	19.2452	1.73598	5.56088	1.2486	7.90782	67.4246	0.832402	16.648	0.377646	7.89584	1.80917	12.6642
NatCom_2024_070	yes	true	true	true	true	true	2176	2578	2850	2721	573	true	true	true	true	true	375	517	404	362	175	true	true	true	true	18.6967	4.26863	15.6517	48.3779	1.42288	11.5823	0	15.0936	8.46216	19.0399	46.5419	6.34662	4.5159	0	15.5988	5.61652	19.6578	39.3156	7.02065	5.76992	7.02065	20.8525	3.15108	20.482
NatCom_2024_071	yes	true	true	true	true	true	4152	5118	4675	3612	308	true	true	true	true	true	2303	1955	2105	2401	148	true	true	true	true	7.24131	5.08677	20.6463	52.663	0.897665	12.5673	0.897665	7.42316	2.58354	22.8213	50.379	1.29177	13.3483	2.15295	6.96143	2.04032	18.7709	55.0886	2.04032	14.2822	0.816128	14.0128	3.05538	17.0229
NatCom_2024_072	no	true	true	true	true	true	8023	7185	8134	8851	300	true	true	true	false	true	9004	3435	6610		162	true	true	true	true	0	5.473	26.0001	49.2114	3.13163	16.1839	0	0	11.1487	30.1993	39.4887	3.54955	14.6841	0.929644	0	4.64289	31.4746	46.7377	2.77649	13.4313	0.937045	0	5.89117	26.8566
NatCom_2024_073	no	true	true	true	true	true	2831	3800	3410	4405	215	true	true	true	true	true	2637	2926	2088	1945	123	true	true	true	true	2.02374	1.80188	10.8113	50.4527	1.80188	23.1085	10	14.5505	3.57337	15.4846	41.6893	0	20.7769	3.92528	9.84127	5.76626	11.5325	42.6703	3.45976	26.6478	0.0820338	12.5481	2.14427	15.0099
NatCom_2024_074	no	true	true	true	true	true	2762	3561	4649	4385	189	false	true	true	true	true		496	401	307	165	true	true	true	true	8.22084	1.1715	15.807	37.3902	6.55711	25.4474	5.40596	2.18291	0	17.7372	44.0802	0.175126	31.0838	4.74076	11.3676	7.79792	23.833	25.4255	1.53762	25.3706	4.66777	11.3199	10.4868	17.2832
NatCom_2024_075	yes	true	true	true	true	true	4424	5325	3247	3354	1311	true	true	false	false	true	3864	3339			190	true	true	true	true	23.0846	3.49616	17.4808	31.4654	3.49616	19.2289	1.74808	12.2162	0	16.4595	36.5766	1.82883	25.6036	7.31532	25.6494	5.18725	17.2908	27.6653	1.72908	17.2908	5.18725	7.35607	1.89069	11.3442
NatCom_2024_076	yes	true	true	true	true	true	1359	1789	1614	938	299	true	true	true	false	true	500	1882	335		168	true	true	true	true	25.8146	1.12402	8.99217	25.8525	6.74413	26.9765	4.49609	16.653	2.1371	8.54841	39.5364	2.1371	27.7823	3.20566	21.6668	4.60783	9.21567	36.8627	3.07189	21.5032	3.07189	16.95	0	8.07431
NatCom_2024_077	no	true	true	true	true	true	2745	3693	2904	3808	206	true	true	true	true	true	582	548	544	439	236	true	true	true	true	9.49975	3.39057	15.5966	42.7212	2.71246	22.5022	3.57719	25.8446	7.0169	11.6948	39.7624	1.16948	13.5233	0.988479	13.4546	5.8851	13.7319	42.1765	1.9617	20.1016	2.68859	9.82356	3.39756	19.536
NatCom_2024_078	no	true	true	true	true	true	2483	2133	2709	2189	289	false	true	true	true	true		105	175	209	151	true	true	true	true	18.9078	1.3676	11.324	44.447	0.704461	21.1978	2.0514	10.6101	0.871183	14.8725	50.5286	0.90237	19.6016	2.61355	11.047	0.586777	13.0444	48.7025	0.507744	24.6446	1.46694	15.2767	1.72775	10.1421
NatCom_2024_079	yes	true	true	true	true	true	2842	3407	3650	3600	329	false	true	true	true	true		1349	1861	2367	134	true	true	true	true	13.5267	0.07542	18.9811	46.5186	0.479274	19.5358	0.883127	17.6602	1.54859	19.2034	39.5788	0.0424413	20.7944	1.17205	15.8517	2.37632	15.3996	46.6007	0.40202	17.7831	1.5866	13.9588	1.2356	17.5181
NatCom_2024_080	yes	true	true	true	true	true	486	653	645	613	273	true	true	true	true	true	999	830	1257	599	143	true	true	true	true	12.906	0.296347	15.0503	50.7816	0	19.8617	1.10404	12.4862	0.371046	19.0357	50.8153	0	17.2917	0	5.14299	0.798359	17.4144	56.5812	0.191866	19.8712	0	8.0778	0.328893	17.2872
NatCom_2024_081	yes	true	true	true	true	true	1542	2513	1665	3024	422	false	true	false	false	true		797			177	true	true	true	true	11.2941	4.14042	29.1086	45.5446	0.125625	9.78661	0	18.9208	5.12708	31.8235	31.7879	0	12.3406	0	7.30795	4.26077	27.11	49.7089	0.125149	11.4872	0	13.6071	4.45485	23.8921
NatCom_2024_082	no	true	true	true	true	true	3318	3360	2171	1792	266	true	true	true	true	true	2716	2806	2966	2411	162	true	true	true	true	17.8482	0	15.635	48.1076	0.18444	18.0403	0.18444	3.55609	2.71545	22.9816	56.8491	0.296341	9.67644	3.92501	8.37742	0	16.516	65.1465	1.7686	7.34045	0.851044	7.81596	0	23.7747
NatCom_2024_083	yes	true	true	true	true	true	1609	2394	1727	2949	246	true	true	true	true	true	2165	3160	2198	2587	244	true	true	true	true	8.49206	3.19677	14.0859	51.7877	0.679454	20.4594	1.29876	6.45089	0.696672	16.121	52.2504	0	23.6869	0.794174	4.09256	2.0793	16.0495	47.3042	2.46894	18.1939	9.8116	12.5155	1.1129	21.1756
NatCom_2024_084	no	true	true	true	true	true	2828	2125	2682	2248	211	true	true	true	true	true	2835	1829	2007	1479	185	true	true	true	true	19.6787	0.91446	18.3398	39.4584	1.1115	19.9414	0.555752	23.2299	0.31992	19.1328	37.7028	1.12546	17.3637	1.12546	14.1632	0.00439551	22.5777	35.4792	1.07513	23.4751	3.22538	15.6244	0.522238	21.14
NatCom_2024_085	yes	true	true	true	true	true	1952	2093	1835	2065	196	false	false	false	false	true					142	true	true	true	true	13.4096	2.23493	26.2604	41.3429	1.11417	14.5238	1.11417	16.3997	0.713031	19.9649	46.3909	0.756932	13.5915	2.18299	16.6677	3.70394	23.4583	37.6546	0	16.6656	1.84987	12.7147	8.22713	16.4543
NatCom_2024_086	no	true	true	true	true	true	2852	2551	2316	3562	338	true	true	true	true	true	2780	2750	2892	2448	177	true	true	true	true	10.159	6.90762	33.0031	41.062	1.53503	6.55177	0.781465	1.08232	7.18143	38.301	45.8813	0.797936	5.9669	0.789122	5.55154	3.45392	39.912	43.7497	1.53508	5.40027	0.39752	7.95304	8.17882	34.9872
NatCom_2024_087	no	true	true	true	true	true	1841	2028	1634	1614	239	true	true	true	true	true	3722	3625	3471	2213	162	true	true	true	true	0	2.05864	9.46448	58.0214	1.646	26.748	2.06149	4.59582	0.398829	10.9686	50.9509	2.47678	25.1441	5.4649	5.75304	0.382814	8.3939	55.705	2.28925	24.4193	3.05678	6.08999	1.79204	9.67782
NatCom_2024_088	no	true	true	true	true	true	1816	2193	2276	1714	160	true	true	true	true	true	2485	1909	1480	1925	140	true	true	true	true	0	9.41046	27.511	48.1659	2.07421	12.8384	0	5.68805	10.9845	28.7852	29.1652	1.98907	23.388	0	7.51081	18.9738	24.8909	31.7249	4.45414	12.4454	0	7.88693	18.4927	32.2528
NatCom_2024_089	no	true	true	true	true	true	1328	1624	1708	1751	334	true	true	true	true	true	2323	2157	3337	2389	197	true	true	true	true	19.2271	1.70285	14.1116	37.9492	0.486529	25.5451	0.977645	20.7748	0.296703	16.32	39.4615	1.18681	20.7706	1.18959	21.3241	1.26884	13.4516	37.304	0.761306	23.6024	2.28771	21.6342	1.31934	11.0817
NatCom_2024_090	no	true	true	true	true	true	1252	1275	1657	1548	311	true	true	true	true	true	1174	1217	1182	1064	149	true	true	true	true	12.0666	0.0719148	10.2195	44.7104	0.851628	29.807	2.2729	12.8417	1.93876	7.30418	43.8251	0.332008	32.5368	1.22145	12.5151	0	11.9952	39.8411	0.428399	33.8435	1.37673	12.9559	1.37532	13.6071
NatCom_2024_091	yes/NCAP+	true	true	true	true	true	3416	3258	4222	2854	261	true	true	true	true	true	1268	2402	1955	2692	121	true	true	true	true	13.1561	6.29163	16.7777	42.9452	0	19.9235	0.905862	6.21122	2.9766	17.8596	50.628	4.4649	17.8596	0	24.404	5.06418	13.1669	36.3704	2.02567	14.1797	4.78911	0	1.48763	22.3144
NatCom_2024_092	no	true	true	true	true	true	1226	2137	1768	1225	180	true	false	true	true	true	279		1100	1648	156	true	true	true	true	4.63063	1.55272	7.76358	52.7924	1.55272	29.5016	2.20637	16.6057	1.0151	10.151	44.6644	2.0302	24.3624	1.17116	35.5154	2.80368	2.80368	46.2607	1.40184	11.2147	0	24.4195	5.47684	12.0491
NatCom_2024_093	no	true	true	true	true	true	2594	2009	1920	1436	269	false	false	false	false	true					155	true	true	true	true	14.2638	1.39312	12.4946	44.4251	3.47071	21.1762	2.77657	12.1319	2.78815	13.7153	41.4976	0.351674	25.647	3.86842	5.2372	1.41509	11.1325	50.9939	1.79556	25.8347	3.59112	11.6667	3.01394	11.1455
NatCom_2024_094	no	true	true	true	true	true	5012	4047	5039	5065	339	false	false	false	false	false						true	true	true	true	16.699	2.50085	20.632	39.3884	5.0017	9.45209	6.32603	12.0242	10.0094	25.0235	30.8623	2.50235	16.8791	2.69913	15.6943	10.1582	26.2917	35.2548	4.18277	6.00177	2.41653	14.9251	10.0913	25.859
NatCom_2024_095	no	true	true	true	true	true	653	791	1692	1336	255	true	true	true	true	true	237	245	242	265	269	true	true	true	true	16.415	3.16669	16.4564	39.2669	0.633337	20.9001	3.16151	19.3308	2.73448	20.0543	38.2827	0.546895	18.0475	1.00336	9.51439	1.85137	17.3309	43.1985	1.23424	23.4506	3.41993	11.263	1.98661	24.5026
NatCom_2024_096	yes	true	true	true	true	true	1043	1102		1252	219	false	false	false	false	true					152	true	true	false	true	21.5516	1.13084	14.7009	32.0842	2.26167	22.6167	5.65418	13.5879	6.31458	9.47187	37.4742	1.57864	26.837	4.73593								9.16595	0	22.209
NatCom_2024_097	yes	true	true	true	true	true	1174	1192	1517	1596	306	false	false	false	false	true					188	true	true	true	true	22.8533	0	10.8286	48.7287	3.86736	10.7284	2.99366	19.6605	0	9.91053	48.4515	2.20234	19.7752	0	11.981	0.0716655	7.30505	54.2661	0	24.1457	2.23049	13.6775	0.915928	9.08254
NatCom_2024_098	yes	true	true	true	true	true	3189	3262	2581	3365	275	false	false	true	false	true			401		188	true	true	true	true	10.2453	7.17606	30.4982	34.0863	2.69102	12.5581	2.74505	18.6251	4.77469	28.6482	35.3327	0	10.5043	2.11504	15.0896	6.40833	20.026	43.2563	0	15.2198	0	17.7352	7.30761	21.9228
NatCom_2024_099	yes	true	true	true	true	true	2959	2590	1797	2211	304	true	true	true	true	true	1905	1192	1307	1142	199	true	true	true	true	0	1.53801	39.9882	50.7543	1.53801	4.61403	1.56745	0	6.22747	28.0236	54.4904	3.11374	6.22747	1.91731	0	2.20529	18.745	60.6456	0	17.6424	0.761745	0	2.67183	26.7183
NatCom_2024_100	yes	true	true	true	true	true	2777	3667	3333	3573	242	true	true	true	true	true	40	78	103	118	132	true	true	true	true	14.2855	4.76192	11.2555	40.6928	3.03031	22.9437	3.03031	11.6562	3.88951	20.5588	37.7838	1.11129	22.7779	2.22257	22.4923	2.87059	12.9177	40.1883	1.4353	17.7037	2.39216	16.1186	5.24282	15.7285
NatCom_2024_101	yes	true	true	true	true	true	1862	3628	2894	2988	408	false	false	false	false	true					164	true	true	true	true	5.09811	4.44578	12.125	51.0342	2.28511	21.965	3.04682	11.9382	5.02383	13.7155	51.6338	1.94845	9.89494	5.84534	9.23513	3.49486	13.3383	49.9299	3.56642	15.9773	4.45803	17.4489	3.76146	16.3296
NatCom_2024_102	yes/NCAP+	true	true	true	true	true	3708	3542	4179	5366	240	false	false	false	false	true					136	true	true	true	true	14.997	1.48334	11.8667	42.2752	2.08049	22.8472	4.45002	20.7203	1.70172	11.0612	25.5257	0.925795	27.3024	12.7629	13.4749	4.41222	12.5013	35.2977	3.55258	19.7307	11.0305	16.7367	1.81564	11.8016
NatCom_2024_103	no	true	true	true	true	true	5217	5077	7915	5668	239	true	false	true	true	true	1435		1367	2568	143	true	true	false	true	0	15.7932	31.4441	41.9255	7.86103	2.76266	0.213469	0	14.0085	27.341	43.29	4.55684	9.78968	1.014								0	5.1525	42.2712
NatCom_2024_104	yes	true	true	true	true	true	1312	1313	2158	2636	247	false	false	true	false	true			146		84	true	true	true	true	0	11.3795	33.3333	40.713	5.08913	4.693	4.79203	0	16.404	16.6888	28.2956	1.66445	19.4481	17.4989	3.06416	15.9404	32.9338	35.4461	1.86558	4.54376	6.2062	25.2507	11.6191	18.674
NatCom_2024_105	yes	true	true	true	true	true	3487	3858	3855	2845	418	true	false	false	false	true	297				199	true	true	true	true	23.985	5.56718	36.1866	23.1268	0	11.1344	0	0	6.01634	27.0735	42.6013	0	15.0409	9.26796	24.2657	1.84112	23.9345	38.8291	1.84112	9.20559	0.0828009	0.662626	5.85721	35.1433
NatCom_2024_106	yes	true	true	true	true	true	2008	2380	2374	5528	208	true	true	true	true	true	2493	2218	1790	1603	158	true	true	true	true	0	8.27487	21.1931	48.7023	7.2874	14.5424	0	0	10.2354	30.2265	56.0967	2.04708	0	1.39443	0	12.1882	29.7036	46.2831	8.7577	3.06748	0	0	12.4708	36.4017
NatCom_2024_107	yes	true	true	true	true	true	5729	3648	5785	5402	191	true	true	true	true	true	1504	1342	2183	1049	106	false	true	true	true								15.9615	0	20.373	40.7459	0	22.9196	0	10.1332	8.55875	19.2572	51.3525	0	10.6984	0	5.76775	4.00988	24.0593
NatCom_2024_108	no	true	true	true	true	true	4160	2495	2816	4817	249	false	false	false	false	false						true	true	true	true	0.839585	4.95802	18.1794	71.065	0	4.95802	0	12.8294	4.28708	34.2966	44.2998	0	4.28708	0	11.7395	2.05257	28.736	46.1828	0	10.2629	1.02629	16.5758	3.47601	26.6494
NatCom_2024_109	no	true	true	true	true	true	3801	455	3340	3324	378	true	true	true	true	true	1488	165	1861	1572	146	true	true	true	true	8.89661	5.50058	18.6063	43.3496	3.02439	11.0894	9.5331	0	19.1971	13.6655	16.5947	18.4386	23.9701	8.13396	9.68578	1.52844	22.9607	60.7246	0	3.57204	1.52844	13.5065	4.09031	16.9365
NatCom_2024_110	yes	true	true	true	true	true	2261	1640	2085	2339	314	true	true	true	true	true	1596	1685	1672	1898	189	false	true	true	true								15.5849	6.73234	35.0826	24.2237	4.17649	14.2001	0	6.53086	7.76754	36.421	32.9523	0.867166	13.8747	1.58653	13.7038	9.41357	32.2685
NatCom_2024_111	yes	true	true	true	true	true	2295	1919	1907	1771	291	true	true	true	true	true	1471	841	2901	1130	179	true	true	true	true	0	3.49148	12.6442	65.5667	0.881142	9.75614	7.66036	0	0.452562	12.3378	67.9625	1.21672	13.1232	4.90716	0	0.758571	10.9757	64.7898	2.6148	12.5326	8.32856	0	6.4197	16.5646
NatCom_2024_112	no	true	true	true	true	true	4115	3379	3198	1944	217	false	false	false	false	true					158	true	true	true	true	0	8.91361	28.8308	39.8344	1.81066	15.7372	4.87328	9.6509	1.9843	28.1321	50.2842	2.01137	7.93722	0	19.175	3.05788	26.6108	39.2548	1.57019	5.95076	4.38057	14.2334	3.49148	22.5609
NatCom_2024_113	yes	false	false	false	false	false						false	false	false	false	false						true	true	true	true	8.26322	0	9.54597	62.4292	0	19.7617	0	0	2.67941	6.86334	70.7125	0	18.8995	0.845254	14.6289	0	9.61846	53.4161	1.27181	21.0648	0	26.9901	1.89586	2.67716
NatCom_2024_114	yes	true	true	true	true	true	4252	5636	6300	5110	247	true	true	true	true	true	2865	1546	2730	1514	172	true	true	true	true	5.60404	6.37373	31.8946	39.2308	1.82106	15.0757	0	0	8.56757	38.9943	38.3169	0.77887	13.3423	0	0	4.11502	38.4992	42.7987	2.05751	12.5296	0	0	6.77953	32.768
NatCom_2024_115	yes	true	true	true	true	true	4486	6181	4881	4315	442	true	true	true	true	true	2079	2100	2157	2083	218	true	true	true	true	3.41468	6.26144	26.9047	39.0551	2.60368	8.18343	13.577	8.05602	4.09728	38.6331	37.6425	0.990592	9.18516	1.39534	4.59437	5.46374	30.2679	50.0986	0	7.79631	1.77912	25.4575	6.25908	21.7833
NatCom_2024_116	yes/NCAP+	false	false	false	false	false						false	false	false	false	false						true	true	true	true	10.1499	0	39.37	37.94	1.10999	11.43	0	19.2234	0	32.741	39.8504	0	8.18524	0	10.0694	3.38323	29.4397	51.9123	0	5.19525	0	17.3045	2.53476	25.0792
NatCom_2024_117	yes	true	true	true	true	true	4686	3985	3576	4804	1001	true	true	true	true	true	1050	1490	1886	1288	167	true	true	true	true	1.72783	10.7118	31.2716	50.0345	3.12716	3.12716	0	7.60984	13.4566	30.1805	35.9844	8.12552	3.48236	1.16079	7.82567	4.87319	29.6494	46.1214	6.58876	3.29438	1.64719	12.743	11.1806	38.9439
NatCom_2024_118	no	true	true	true	true	true	2527	7488	5822	6976	750	false	false	false	false	true					153	true	true	true	true	0	4.67352	19.7467	57.3138	0	15.0732	3.19288	0	2.61225	24.2276	66.2723	2.37503	4.51285	0	0	2.29852	21.6474	59.3883	4.02289	9.77015	2.87267	0	0.649035	36.2644
NatCom_2024_119	yes	true	true	true	true	true	5168	3912	4237	3600	253	false	false	false	false	true					323	true	true	true	true	0	15.3841	26.922	46.1551	0	11.5388	0	0	6.50544	41.1802	40.2418	0	12.0726	0	6.39968	5.26637	22.3208	35.3642	2.35761	28.2914	0	5.50856	12.3204	30.7484
NatCom_2024_120	yes	true	true	true	true	true	3998	2402	1958	5151	175	true	true	true	true	true	159	287	218	345	114	true	true	true	true	3.13708	0	23.8408	49.1814	0	23.8408	0	17.1249	2.65546	19.0446	39.3975	0.0387272	20.3142	1.42455	6.68866	0	15.0468	52.7683	0	23.0717	2.4245	6.15933	0	29.5772
NatCom_2024_121	yes	true	true	true	true	true	5601	6642	4866	4816	251	true	true	true	true	true	2399	2275	3200	1743	186	true	true	true	true	19.3965	9.74815	9.74815	48.2284	5.84889	7.02997	0	11.8292	1.08608	28.2382	43.957	5.43042	9.4591	0	11.0213	7.53244	23.8527	39.1621	10.0433	7.89919	0.489005	11.2993	10.1885	22.075
NatCom_2024_122	no	true	true	true	true	true	2870	3631	3364	3142	212	true	true	true	true	true	3691	3549	3654	3429	148	true	true	true	true	0	1.06304	36.1155	37.4803	9.71126	14.5669	1.06304	0	4.21518	18.6141	47.4961	2.54594	20.3675	6.76112	3.23216	0	21.3904	47.5045	2.45396	12.2698	13.1492	0	12.185	24.37
NatCom_2024_123	no	false	false	true	true	true			6199	3186	577	false	true	false	false	true		978			144	false	false	true	false															0	0	29.1594	48.885	0	10.9778	10.9778
NatCom_2024_124	no	false	false	false	false	false						false	false	false	false	false						true	true	true	true	0	3.15592	26.6059	39.5734	1.0147	27.5088	2.14121	0	6.58336	16.9461	41.5727	0.944834	26.4249	7.5282	0	0	26.1336	42.8372	4.89568	23.4701	2.66346	0	1.93254	26.0792
NatCom_2024_125	yes	true	true	true	true	true	4229	4040	3206	9020	190	false	true	true	false	true		1966	2997		153	true	true	true	true	2.33617	0	19.2815	38.5631	0	19.2815	20.5376	21.7617	0	17.0737	18.387	1.31336	34.1473	7.31696	18.685	0	10.9884	29.3025	1.83141	27.4711	11.7216	33.7434	1.66498	10.1563
NatCom_2024_126	no	true	true	true	true	true	1619		2617	4032	255	false	false	false	false	true					160	true	true	true	true	0	15.0486	19.1141	35.4976	2.36651	18.6286	9.34458	35.5023	0	7.74044	20.4326	2.27029	27.2435	6.81087	41.2788	3.52011	10.613	23.4674	1.17337	12.9071	7.04022	50.1161	3.04938	14.3078
NatCom_2024_127	yes	true	true	true	true	true	5220	7525	6272	7106	303	true	true	true	true	true	3510	5529	5208	4694	176	true	true	true	true	8.09425	6.4199	12.0983	29.9596	2.13997	37.7779	3.51017	23.2539	0	9.98593	29.7924	1.75249	29.2634	5.9519	0	2.04247	10.4474	32.6796	4.08495	40.0633	10.6824	22.1283	1.60264	10.2528
		≥20 Spike-reactive CD4 T cells	≥20 Spike-reactive CD4 T cells	≥20 Spike-reactive CD4 T cells	≥20 Spike-reactive CD4 T cells	≥20 Spike-reactive CD4 T cells							≥20 Spike-reactive CD8 T cells	≥20 Spike-reactive CD8 T cells	≥20 Spike-reactive CD8 T cells	≥20 Spike-reactive CD8 T cells						≥30 Spike-reactive CD4 T cells	≥30 Spike-reactive CD4 T cells	≥30 Spike-reactive CD4 T cells	≥30 Spike-reactive CD4 T cells
[truncated: 36 more columns]

## Sheet: figure 6
For details on parameters and values, see text and legends.
Data in	figure 6	figure 6	figure 6c	figure 6d	figure 6d	figure 6d	figure 6d	figure 6e	figure 6f	figure 6e	figure 6e	figure 6e	figure 6f	figure 6f	figure 6f
NatCom_ID	prior SARS-CoV-2 infection	Breakthrough infection	Spike IgG after	NAb FFM7 after	Nab BA.1 after	Nab BA.2 after	Nab BA.5 after	parental spike CD4 after	parental spike CD8 after	BA.1 CD4 after	BA.2 CD4 after	BA.4/5 CD4 after	BA.1 CD8 after	BA.2 CD8 after	BA.4/5 CD8 after
NatCom_2024_001	yes	no	3707.74	2560	320	320	80	0.136	0.206	0.108	0.119	0.079	0.241	0.21	0.206
NatCom_2024_002	yes	yes	7033.67	1280	80	160	320	0.223	0.01	0.302	0.245	0.23	0.037	0.047	0.053
NatCom_2024_003	yes	no	8091.13	1280	160	320	320	0.06	0.308	0.086	0.071	0.07	0.333	0.186	0.28
NatCom_2024_004	no	no	5240.44	640	40	80	40	0.18	1.332	0.198	0.182	0.167	1.42	1.315	0.936
NatCom_2024_005	no	no	2117.26	320	20	40	20	0.19	0.269	0.147	0.15	0.18	0.314	0.205	0.279
NatCom_2024_006	no	yes	2180.57	160	5	5	5	0.147	0.056	0.156	0.125	0.141	0.11	0.126	0.04
NatCom_2024_007	yes	no	8151.68	2560	80	160	80	0.159	0.017	0.127	0.152	0.134	0.027	0.016	0.007
NatCom_2024_008	yes	no	2936.46	640	40	160	80	0.028	0.025	0.027	0.02	0.035	0.039	0.031	0.044
NatCom_2024_009	yes	no	7417.61	320	80	160	320	0.11	0.172	0.123	0.125	0.109	0.192	0.146	0.364
NatCom_2024_010	no	no	4198.86	320	40	80	80	0.149	0.022	0.074	0.129	0.052	0	0.008	0.001
NatCom_2024_011	yes	no	5936.09	2560	160	640	160	0.081	0.0125	0.076	0.06	0.066	0	0	0.021
NatCom_2024_012	yes	no	13738	2560	2560	2560	2560	0.124	0.06	0.127	0.128	0.144	0.046	0.07	0.068
NatCom_2024_013	no	no	7668.07	1280	320	320	320	0.106	0.009	0.089	0.112	0.089	0.007	0.003	0.004
NatCom_2024_014	no	no	2606.58	160	10	40	10	0.085	0.068	0.1	0.094	0.101	0.018	0.022	0.045
NatCom_2024_015	yes	no	13434.5	2560	320	320	320	0.06	0.09	0.057	0.033	0.014	0.132	0.087	0.109
NatCom_2024_016	yes	no	9162.84	2560	640	2560	640	0.141	0.136	0.109	0.158	0.125	0.282	0.206	0.232
NatCom_2024_017	yes	no	21898.1	2560	1280	640	1280	0.065	0.092	0.066	0.087	0.07	0.063	0.065	0.074
NatCom_2024_018	no	no	5099.81	320	80	80	80	0.153	0.052	0.126	0.134	0.162	0.031	0.027	0.027
NatCom_2024_019	no	no	14242.9	2560	160	640	640	0.125	0.112	0.125	0.115	0.11	0.099	0.037	0.019
NatCom_2024_020	no	yes	8896.74	320	640	320	320	0.08	0.091	0.069	0.071	0.047	0.077	0.06	0.054
NatCom_2024_021	yes	no	15197.5	2560	1280	1280	2560	0.1325	0.1685	0.141	0.1355	0.1425	0.1395	0.1055	0.1205
NatCom_2024_022	no	yes	1193.4	160	10	20	40	0.056	0.255	0.062	0.058	0.064	0.32	0.308	0.205
NatCom_2024_023	no	no	2986.94	1280	80	320	80	0.092	0.218	0.135	0.111	0.085	0.235	0.217	0.181
NatCom_2024_024	yes	no	6898.79	640	160	320	320	0.107	0.326	0.123	0.128	0.081	0.233	0.385	0.393
NatCom_2024_025	no	no	6387.77	640	80	160	160	0.077	0.599	0.079	0.129	0.109	0.554	0.823	1.009
NatCom_2024_026	yes	no	12527.5	640	160	160	80	0.066	0.094	0.079	0.049	0.074	0.134	0.142	0.074
NatCom_2024_027	no	no	3038.05	320	10	20	40	0.106	1.048	0.13	0.136	0.121	1.451	1.586	1.099
NatCom_2024_028	no	no	15720.5	2560	320	640	640	0.211	0.008	0.256	0.255	0.247	0	0	0.06
NatCom_2024_029	no	yes	2132.6	160	10	20	20	0.1	1.413	0.112	0.094	0.028	0.292	0.236	1.172
NatCom_2024_030	yes	no	3848.25	2560	160	640	160	0.14	0.419	0.182	0.226	0.193	0.53	0.584	0.587
NatCom_2024_031	yes/NCAP+	unknown	5454.77	2560	80	320	160	0.095	0.063	0.106	0.096	0.088	0.058	0.036	0.033
NatCom_2024_032	yes	yes	5161.23	2560	640	640	320	0.106	1.698	0.131	0.153	0.18	1.624	1.597	1.054
NatCom_2024_033	no	no	1592.96	320	40	80	20	0.068	0.106	0.084	0.11	0.086	0.159	0.117	0.103
NatCom_2024_034	no	no	7000	1280	80	160	640	0.184	0.795	0.146	0.17	0.119	0.423	0.35	0.372
NatCom_2024_035	no	no	1761.58	80	20	20	20	0.034	0.5665	0.0405	0.043	0.0475	0.871	0.7185	0.604
NatCom_2024_036	yes	no	6972.75	2560	320	640	320	0.219	0.126	0.175	0.186	0.139	0.084	0.069	0.086
NatCom_2024_037	yes	no	8920.58	2560	640	1280	640	0.24	0.662	0.213	0.205	0.22	0.763	0.618	0.838
NatCom_2024_038	yes	no	3379.26	320	40	160	160	0.198	0.047	0.223	0.19	0.177	0.017	0.076	0.056
NatCom_2024_039	no	yes	7169.69	640	10	40	40	0.22	0.53	0.133	0.204	0.198	0.152	0.447	0.288
NatCom_2024_040	no	yes	5407.33	640	40	40	40	0.036	0.097	0.062	0.033	0.062	0.034	0.056	0.063
NatCom_2024_041	no	no	4806.76	2560	320	1280	640	0.081	1.579	0.075	0.073	0.054	2.025	1.76	1.307
NatCom_2024_042	yes	no	6281.3	640	320	640	320	0.089	0	0.112	0.114	0.104	0	0.001	0
NatCom_2024_043	yes	no	3453.2	640	80	160	160	0.197	0.007	0.204	0.154	0.166	0.023	0.012	0.02
NatCom_2024_044	no	no	4747.84	160	20	40	40	0.118	0.1	0.088	0.075	0.084	0.17	0.172	0.175
NatCom_2024_045	no	no	3944.71	640	80	160	80	0.114	0.366	0.152	0.157	0.136	0.502	0.516	0.465
NatCom_2024_046	no	no	1736.09	160	20	40	40	0.166	7.103	0.131	0	0.12	7.117	0.011	7.357
NatCom_2024_047	no	no	8437.66	2560	160	160	80	0.51	0.763	0.414	0.446	0.387	1.34	1.406	1.341
NatCom_2024_048	yes	no	6808.83	640	80	80	80	0.111	0.031	0.103	0.131	0.106	0.066	0.05	0.016
NatCom_2024_049	no	yes	4933.93	640	80	80	20	0.062	0.021	0.061	0.053	0.048	0.041	0.015	0.038
NatCom_2024_050	yes	yes	12149.9	2560	320	640	320	0.155	0.56	0.139	0.185	0.207	0.706	0.792	0.234
NatCom_2024_051	no	no	2692.93	320	10	40	80	0.178	3.502	0.174	0.148	0.181	4.601	4.334	2.666
NatCom_2024_052	yes	yes	10350.3	1280	160	160	160	0.141	1.358	0.124	0.144	0.092	2.127	1.461	1.06
NatCom_2024_053	no	no	2944.47	320	20	20	40	0.12	0.153	0.129	0.121	0.149	0.161	0.115	0.098
NatCom_2024_054	yes	no	5805.53	2560	160	320	320	0	0	0.07	0.102	0.114	0.128	0.171	0.087
NatCom_2024_055	no	no	3626.96	320	80	160	80	0.145	0.281	0.119	0.15	0.156	0.244	0.213	0.292
NatCom_2024_056	yes	no	13908.4	2560	320	640	640	0.247	1.215	0.19	0.211	0.265	1.056	1.255	0.96
NatCom_2024_057	no	yes	6449.82	320	160	160	80	0.0625	0.0495	0.059	0.0695	0.0395	0.0705	0.0985	0.0815
NatCom_2024_058	yes	no	6573.9	2560	80	160	320	0.224	0.194	0.176	0.208	0.227	0.13	0.206	0.246
NatCom_2024_059	yes	yes	4309.12	2560	80	640	160	0.11	0.085	0.077	0.083	0.135	0.2	0.071	0.118
NatCom_2024_060	no	no	2521.3	160	20	40	40	0.087	0.172	0.079	0.075	0.089	0.141	0.116	0.151
NatCom_2024_061	no	yes	2911.08	2560	160	160	160	0.177	0.041	0.151	0.147	0.125	0.073	0.049	0.065
NatCom_2024_062	no	no	14901	2560	320	1280	640	0.087	0.139	0.079	0.075	0.089	0.265	0.211	0.126
NatCom_2024_063	no	no	25006	320	40	80	80	0.063	0.715	0.06	0.0555	0.0525	1.0145	0.793	0.75
NatCom_2024_064	no	no	2350.41	320	40	80	40	0.149	0.037	0.083	0.108	0.119	0.046	0.04	0.017
NatCom_2024_065	no	no	5786.38	640	40	80	40	0.079	0.039	0.065	0.093	0.045	0.034	0.053	0.027
NatCom_2024_066	yes	no	2481.75	320	40	160	80	0.047	0.016	0.059	0.058	0.046	0.036	0.037	0.026
NatCom_2024_067	no	no	6839.88	160	320	320	160	0.144	0.184	0.11	0.126	0.095	0.204	0.202	0.139
NatCom_2024_068	no	no	7938.42	2560	160	320	160	0.312	0.793	0.269	0.31	0.217	1.098	0.748	0.411
NatCom_2024_069	yes	no	10372	2560	320	640	640	0.333	0.307	0.304	0.287	0.292	0.351	0.239	0.172
NatCom_2024_070	yes	no	8325.51	2560	320	2560	2560	0.105	0.324	0.081	0.105	0.108	0.201	0.16	0.158
NatCom_2024_071	yes	no	11069	2560	80	320	320	0.324	0.354	0.22	0.23	0.218	0.303	0.232	0.313
NatCom_2024_072	no	no	8124.23	2560	40	40	40	0.222	0.029	0.22	0.209	0.186	0.055	0.072	0.000999998
NatCom_2024_073	no	yes	4000.91	320	20	40	20	0.093	0.475	0.112	0.107	0.095	0.836	0.825	0.413
NatCom_2024_074	no	yes	4037.96	160	5	40	5	0.055	0.048	0.03	0.037	0.05	0.102	0.068	0.065
NatCom_2024_075	yes	no	2850.81	1280	320	160	160	0.063	0.394	0.055	0.056	0.087	0.286	0.168	0.13
NatCom_2024_076	yes	no	2854.14	320	40	80	80	0.052	0.07	0.075	0.059	0.07	0.077	0.073	0.041
NatCom_2024_077	no	no	5384.09	320	320	640	640	0.176	0.784	0.12	0.146	0.163	0.665	1.03	1.549
NatCom_2024_078	no	no	5139.12	2560	160	640	320	0.24	0.053	0.221	0.225	0.205	0.09	0.053	0.05
NatCom_2024_079	yes	no	17040.1	2560	320	1280	2560	0.303	0.09	0.272	0.252	0.253	0.156	0.12	0.152
NatCom_2024_080	yes	no	5010.21	640	20	160	40	0.473	0.552	0.415	0.421	0.467	0.537	0.368	0.405
NatCom_2024_081	yes	no	4003.85	320	40	320	160	0.077	0.012	0.083	0.076	0.071	0.08	0.051	0.035
NatCom_2024_082	no	no	9130.27	2560	160	320	320	0.099	0.576	0.145	0.134	0.088	0.564	0.534	0.388
NatCom_2024_083	yes	no	10677.1	2560	640	640	640	0.137	0.31	0.14	0.142	0.159	0.257	0.215	0.197
NatCom_2024_084	no	no	12630.5	640	160	320	160	0.128	0.105	0.12	0.11	0.122	0.094	0.1	0.084
NatCom_2024_085	yes	yes	3864.67	320	10	40	40	0.124	0.015	0.1	0.102	0.102	0.022	0	0.017
NatCom_2024_086	no	yes	6405.38	320	40	40	20	0.208	0.382	0.21	0.223	0.215	0.551	0.596	0.207
NatCom_2024_087	no	no	7694.53	2560	160	320	160	0.169	0.072	0.191	0.171	0.18	0.067	0.068	0.061
NatCom_2024_088	no	yes	4656.57	160	20	40	40	0.063	0.281	0.05	0.052	0.059	0.168	0.255	0.276
NatCom_2024_089	no	no	14487.4	2560	160	320	160	0.222	0.117	0.191	0.207	0.194	0.156	0.216	0.146
NatCom_2024_090	no	no	19421.8	2560	640	320	640	0.335	0.615	0.294	0.287	0.349	0.838	0.627	0.702
NatCom_2024_091	yes/NCAP+	no	12430.1	640	80	160	160	0.07	0.138	0.061	0.06	0.061	0.148	0.165	0.137
NatCom_2024_092	no	no	6860.93	320	80	40	40	0.067	0.101	0.085	0.066	0.082	0.061	0.095	0.081
NatCom_2024_093	no	no	9782.01	640	40	160	160	0.247	0.021	0.212	0.235	0.196	0.017	0.043	0.009
NatCom_2024_094	no	no	9223.99	640	40	40	20	0.132	0.283	0.116	0.143	0.114	0.058	0.109	0.448
NatCom_2024_095	no	no	33036.3	2560	2560	2560	2560	0.231	0.373	0.239	0.175	0.24	0.365	0.271	0.383
NatCom_2024_096	yes	no	7670.81	1280	320	320	320	0.047	0.026	0.043	0	0.034	0.017	0	0.016
NatCom_2024_097	yes	no	9541.95	2560	640	640	640	0.096	0.064	0.066	0.079	0.092	0.041	0.074	0.017
NatCom_2024_098	yes	no	5539.32	640	320	640	320	0.114	0.03	0.118	0.11	0.102	0.051	0.049	0.049
NatCom_2024_099	yes	no	17966.2	1280	640	640	160	0.176	0.234	0.217	0.16	0.153	0.22	0.26	0.226
NatCom_2024_100	yes	no	7723.05	320	80	80	160	0.101	0.124	0.112	0.118	0.151	0.039	0.158	0.084
NatCom_2024_101	yes	no	7787.34	2560	80	320	320	0.111	0.008	0.106	0.099	0.088	0	0	0
NatCom_2024_102	yes/NCAP+	no	8307.44	640	640	320	320	0.115	0.02	0.089	0.115	0.09	0.037	0.017	0
NatCom_2024_103	no	yes	2455.37	160	20	80	20	0.039	0.075	0.048	0.032	0.05	0.064	0.109	0.133
NatCom_2024_104	yes	yes	4099.33	640	320	160	320	0.059	0.004	0.054	0.061	0.087	0.004	0.029	0.023
NatCom_2024_105	yes	no	6669.66	2560	40	160	160	0.082	0.17	0.081	0.112	0.11	0.023	0.051	0.07
NatCom_2024_106	yes	no	8686.18	2560	160	320	320	0.306	4.166	0.311	0.309	0.212	3.947	3.651	1.779
NatCom_2024_107	yes	no	12534.3	2560	320	640	320	0.105	0.361	0.082	0.093	0.102	0.224	0.246	0.276
NatCom_2024_108	no	yes	941.4	160	20	20	20	0.14	5.098	0.156	0.155	0.157	6.772	6.849	7.605
NatCom_2024_109	no	loss-of follow-up	6819.21	2560	160	160	80	0.21	4.196	0.108	0.194	0.224	0.385	1.952	3.361
NatCom_2024_110	yes	no	6640.94	2560	160	320	160	0.129	0.331	0.125	0.121	0.141	0.648	0.633	0.622
NatCom_2024_111	yes	no	11264.2	1280	80	160	160	0.513	0.208	0.429	0.473	0.522	0.144	0.194	0.174
NatCom_2024_112	no	no	3439.79	640	160	160	320	0.096	0.004	0.095	0.1	0.118	0.004	0.005	0
NatCom_2024_113	yes	unknown	17813.4	2560	320	640	640	0.09383	0.196	0.08983	0.08483	0.07583	0.276	0.146	0.276
NatCom_2024_114	yes	no	11775.3	1280	320	320	160	0.222	0.253	0.143	0.177	0.192	0.176	0.164	0.233
NatCom_2024_115	yes	yes	9445.33	2560	640	640	640	0.166	0.585	0.144	0.162	0.132	0.627	0.667	0.671
NatCom_2024_116	yes/NCAP+	unknown	5419.18	1280	160	160	160	0.186	0.251	0.226	0.166	0.236	0.881	0.381	0.241
NatCom_2024_117	yes	unknown	6999.23	640	320	320	320	0.196	0.442	0.199	0.189	0.205	0.259	0.257	0.311
NatCom_2024_118	no	no	4118.4	1280	80	160	80	0.097	0.011	0.116	0.117	0.091	0.006	0	0.002
NatCom_2024_119	yes	no	7225.6	640	160	320	160	0.146	0.034	0.18	0.115	0.137	0.071	0.03	0.048
NatCom_2024_120	yes	yes	10770.4	1280	320	320	320	0.115	0.153	0.12	0.113	0.113	0.201	0.189	0.057
NatCom_2024_121	yes	no	12237.6	2560	160	640	320	0.161	0.231	0.198	0.162	0.167	0.345	0.318	0.31
NatCom_2024_122	no	no	2586.75	320	20	40	80	0.078	1.001	0.075	0.061	0.084	1.302	1.162	1.342
NatCom_2024_123	no	yes	5045.45	1280	80	160	80	0.056	0.078	0.049	0.09	0.106	0.4	0.184	0.387
NatCom_2024_124	no	no	4050.2	320	20	40	20	0.07512	0.0754	0.06512	0.06912	0.06612	0.0474	0.0734	0.0344
NatCom_2024_125	yes	no	6528.12	1280	640	640	320	0.071	0.023	0.062	0.046	0.045	0.042	0.078	0.019
NatCom_2024_126	no	no	3431.76	1280	320	320	320	0.133	0.18	0.071	0.112	0.112	0.166	0.086	0.25
NatCom_2024_127	yes	no	4978.25	0	0	0	0	0.187	0.164	0.159	0.147	0.127	0.185	0.191	0.207

## Sheet: table S1
For details on parameters and values, see text and legends.
Data in	table S1	figure 6/table S1	table S1	table S1	table S1	table S1
NatCom_ID	prior SARS-CoV-2 infection	Breakthrough infection	Days of follow-up	days to breakthrough infection	Symptoms	Duration
NatCom_2024_001	yes	no	163	163
NatCom_2024_002	yes	yes	140	137	moderate	3-6
NatCom_2024_003	yes	no	147	147
NatCom_2024_004	no	no	153	153
NatCom_2024_005	no	no	154	154
NatCom_2024_006	no	yes	153	18	mild	1-2
NatCom_2024_007	yes	no	141	141
NatCom_2024_008	yes	no	112	112
NatCom_2024_009	yes	no	147	147
NatCom_2024_010	no	no	135	135
NatCom_2024_011	yes	no	150	150
NatCom_2024_012	yes	no	146	146
NatCom_2024_013	no	no	125	125
NatCom_2024_014	no	no	144	144
NatCom_2024_015	yes	no	137	137
NatCom_2024_016	yes	no	143	143
NatCom_2024_017	yes	no	140	140
NatCom_2024_018	no	no	144	144
NatCom_2024_019	no	no	166	166
NatCom_2024_020	no	yes	164	141	mild	7 or more
NatCom_2024_021	yes	no	154	154
NatCom_2024_022	no	yes	143	55	moderate	7 or more
NatCom_2024_023	no	no	132	132
NatCom_2024_024	yes	no	149	149
NatCom_2024_025	no	no	137	137
NatCom_2024_026	yes	no	142	142
NatCom_2024_027	no	no	135	135
NatCom_2024_028	no	no	115	115
NatCom_2024_029	no	yes	164	69	mild	1-2
NatCom_2024_030	yes	no	152	152
NatCom_2024_031	yes/NCAP+	unknown	158	158
NatCom_2024_032	yes	yes	151	143	mild	1-2
NatCom_2024_033	no	no	152	152
NatCom_2024_034	no	no	143	143
NatCom_2024_035	no	no	154	154
NatCom_2024_036	yes	no	142	142
NatCom_2024_037	yes	no	115	115
NatCom_2024_038	yes	no	161	161
NatCom_2024_039	no	yes	153	38	mild	7 or more
NatCom_2024_040	no	yes	168	136	severe	7 or more
NatCom_2024_041	no	no	130	130
NatCom_2024_042	yes	no	146	146
NatCom_2024_043	yes	no	147	147
NatCom_2024_044	no	no	135	135
NatCom_2024_045	no	no	166	166
NatCom_2024_046	no	no	166	166
NatCom_2024_047	no	no	169	169
NatCom_2024_048	yes	no	163	163
NatCom_2024_049	no	yes	163	141	severe	7 or more
NatCom_2024_050	yes	yes	173	119	moderate	3-6
NatCom_2024_051	no	no	173	173
NatCom_2024_052	yes	yes	164	81	mild	1-2
NatCom_2024_053	no	no	169	169
NatCom_2024_054	yes	no	173	173
NatCom_2024_055	no	no	155	155
NatCom_2024_056	yes	no	156	156
NatCom_2024_057	no	yes	153	41	asymptomatic	0
NatCom_2024_058	yes	no	165	165
NatCom_2024_059	yes	yes	149	143	mild	7 or more
NatCom_2024_060	no	no	156	156
NatCom_2024_061	no	yes	149	127	mild	7 or more
NatCom_2024_062	no	no	151	151
NatCom_2024_063	no	no	154	154
NatCom_2024_064	no	no	150	150
NatCom_2024_065	no	no	146	146
NatCom_2024_066	yes	no	146	146
NatCom_2024_067	no	no	146	146
NatCom_2024_068	no	no	146	146
NatCom_2024_069	yes	no	146	146
NatCom_2024_070	yes	no	146	146
NatCom_2024_071	yes	no	146	146
NatCom_2024_072	no	no	146	146
NatCom_2024_073	no	yes	146	78	mild	1-2
NatCom_2024_074	no	yes	146	48	mild	1-2
NatCom_2024_075	yes	no	146	146
NatCom_2024_076	yes	no	146	146
NatCom_2024_077	no	no	146	146
NatCom_2024_078	no	no	147	147
NatCom_2024_079	yes	no	146	146
NatCom_2024_080	yes	no	146	146
NatCom_2024_081	yes	no	146	146
NatCom_2024_082	no	no	146	146
NatCom_2024_083	yes	no	149	149
NatCom_2024_084	no	no	150	150
NatCom_2024_085	yes	yes	146	138	mild	1-2
NatCom_2024_086	no	yes	146	138	moderate	3-6
NatCom_2024_087	no	no	146	146
NatCom_2024_088	no	yes	146	129	mild	3-6
NatCom_2024_089	no	no	146	146
NatCom_2024_090	no	no	146	146
NatCom_2024_091	yes/NCAP+	no	146	146
NatCom_2024_092	no	no	146	146
NatCom_2024_093	no	no	146	146
NatCom_2024_094	no	no	146	146
NatCom_2024_095	no	no	146	146
NatCom_2024_096	yes	no	146	146
NatCom_2024_097	yes	no	146	146
NatCom_2024_098	yes	no	146	146
NatCom_2024_099	yes	no	146	146
NatCom_2024_100	yes	no	146	146
NatCom_2024_101	yes	no	146	146
NatCom_2024_102	yes/NCAP+	no	146	146
NatCom_2024_103	no	yes	147	131	moderate	7 or more
NatCom_2024_104	yes	yes	140	97	moderate	3-6
NatCom_2024_105	yes	no	141	141
NatCom_2024_106	yes	no	133	133
NatCom_2024_107	yes	no	140	140
NatCom_2024_108	no	yes	149	143	mild	7 or more
NatCom_2024_109	no	loss-of follow-up
NatCom_2024_110	yes	no	150	150
NatCom_2024_111	yes	no	141	141
NatCom_2024_112	no	no	137	137
NatCom_2024_113	yes	unknown	136	136
NatCom_2024_114	yes	no	138	138
NatCom_2024_115	yes	yes	143	137	moderate	3-6
NatCom_2024_116	yes/NCAP+	unknown	133	133
NatCom_2024_117	yes	unknown	141	141
NatCom_2024_118	no	no	132	132
NatCom_2024_119	yes	no	139	139
NatCom_2024_120	yes	yes	138	93	mild	1-2
NatCom_2024_121	yes	no	143	143
NatCom_2024_122	no	no	133	133
NatCom_2024_123	no	yes	133	131	moderate	3-6
NatCom_2024_124	no	no	129	129
NatCom_2024_125	yes	no	116	116
NatCom_2024_126	no	no	108	108
NatCom_2024_127	yes	no	107	107

## Sheet: table S2
For details on parameters and values, see text and legends.
Data in	table S2	table S2	table S2	table S2	table S2	table S2	table S2	table S2	table S2	table S2	table S2	table S2
NatCom_ID	prior SARS-CoV-2 infection	Breakthrough infection	age category	sex	FFM7 after	BA.1 after	BA.2 after	BA.5 after	parental spike CD4 after	BA.1 CD4 after	BA.2 CD4 after	BA.4/5 CD4 after
NatCom_2024_001	yes	no	50-59	male	2560	320	320	80	0.136	0.108	0.119	0.079
NatCom_2024_002	yes	yes	≥70	male	1280	80	160	320	0.223	0.302	0.245	0.23
NatCom_2024_003	yes	no	60-69	male	1280	160	320	320	0.06	0.086	0.071	0.07
NatCom_2024_004	no	no	30-39	female	640	40	80	40	0.18	0.198	0.182	0.167
NatCom_2024_005	no	no	50-59	female	320	20	40	20	0.19	0.147	0.15	0.18
NatCom_2024_006	no	yes	50-59	female	160	5	5	5	0.147	0.156	0.125	0.141
NatCom_2024_007	yes	no	30-39	female	2560	80	160	80	0.159	0.127	0.152	0.134
NatCom_2024_008	yes	no	50-59	male	640	40	160	80	0.028	0.027	0.02	0.035
NatCom_2024_009	yes	no	50-59	female	320	80	160	320	0.11	0.123	0.125	0.109
NatCom_2024_010	no	no	30-39	female	320	40	80	80	0.149	0.074	0.129	0.052
NatCom_2024_011	yes	no	50-59	female	2560	160	640	160	0.081	0.076	0.06	0.066
NatCom_2024_012	yes	no	30-39	female	2560	2560	2560	2560	0.124	0.127	0.128	0.144
NatCom_2024_013	no	no	40-49	male	1280	320	320	320	0.106	0.089	0.112	0.089
NatCom_2024_014	no	no	60-69	female	160	10	40	10	0.085	0.1	0.094	0.101
NatCom_2024_015	yes	no	40-49	male	2560	320	320	320	0.06	0.057	0.033	0.014
NatCom_2024_016	yes	no	30-39	female	2560	640	2560	640	0.141	0.109	0.158	0.125
NatCom_2024_017	yes	no	20-29	male	2560	1280	640	1280	0.065	0.066	0.087	0.07
NatCom_2024_018	no	no	50-59	female	320	80	80	80	0.153	0.126	0.134	0.162
NatCom_2024_019	no	no	50-59	female	2560	160	640	640	0.125	0.125	0.115	0.11
NatCom_2024_020	no	yes	30-39	female	320	640	320	320	0.08	0.069	0.071	0.047
NatCom_2024_021	yes	no	50-59	female	2560	1280	1280	2560	0.1325	0.141	0.1355	0.1425
NatCom_2024_022	no	yes	30-39	female	160	10	20	40	0.056	0.062	0.058	0.064
NatCom_2024_023	no	no	50-59	female	1280	80	320	80	0.092	0.135	0.111	0.085
NatCom_2024_024	yes	no	40-49	female	640	160	320	320	0.107	0.123	0.128	0.081
NatCom_2024_025	no	no	50-59	female	640	80	160	160	0.077	0.079	0.129	0.109
NatCom_2024_026	yes	no	60-69	male	640	160	160	80	0.066	0.079	0.049	0.074
NatCom_2024_027	no	no	50-59	female	320	10	20	40	0.106	0.13	0.136	0.121
NatCom_2024_028	no	no	50-59	male	2560	320	640	640	0.211	0.256	0.255	0.247
NatCom_2024_029	no	yes	60-69	male	160	10	20	20	0.1	0.112	0.094	0.028
NatCom_2024_030	yes	no	30-39	male	2560	160	640	160	0.14	0.182	0.226	0.193
NatCom_2024_031	yes/NCAP+	unknown	50-59	male	2560	80	320	160	0.095	0.106	0.096	0.088
NatCom_2024_032	yes	yes	30-39	female	2560	640	640	320	0.106	0.131	0.153	0.18
NatCom_2024_033	no	no	50-59	male	320	40	80	20	0.068	0.084	0.11	0.086
NatCom_2024_034	no	no	60-69	female	1280	80	160	640	0.184	0.146	0.17	0.119
NatCom_2024_035	no	no	50-59	female	80	20	20	20	0.034	0.0405	0.043	0.0475
NatCom_2024_036	yes	no	40-49	female	2560	320	640	320	0.219	0.175	0.186	0.139
NatCom_2024_037	yes	no	50-59	male	2560	640	1280	640	0.24	0.213	0.205	0.22
NatCom_2024_038	yes	no	30-39	female	320	40	160	160	0.198	0.223	0.19	0.177
NatCom_2024_039	no	yes	30-39	female	640	10	40	40	0.22	0.133	0.204	0.198
NatCom_2024_040	no	yes	60-69	female	640	40	40	40	0.036	0.062	0.033	0.062
NatCom_2024_041	no	no	40-49	male	2560	320	1280	640	0.081	0.075	0.073	0.054
NatCom_2024_042	yes	no	50-59	male	640	320	640	320	0.089	0.112	0.114	0.104
NatCom_2024_043	yes	no	20-29	male	640	80	160	160	0.197	0.204	0.154	0.166
NatCom_2024_044	no	no	50-59	female	160	20	40	40	0.118	0.088	0.075	0.084
NatCom_2024_045	no	no	40-49	female	640	80	160	80	0.114	0.152	0.157	0.136
NatCom_2024_046	no	no	40-49	male	160	20	40	40	0.166	0.131	0	0.12
NatCom_2024_047	no	no	40-49	female	2560	160	160	80	0.51	0.414	0.446	0.387
NatCom_2024_048	yes	no	20-29	female	640	80	80	80	0.111	0.103	0.131	0.106
NatCom_2024_049	no	yes	20-29	female	640	80	80	20	0.062	0.061	0.053	0.048
NatCom_2024_050	yes	yes	30-39	female	2560	320	640	320	0.155	0.139	0.185	0.207
NatCom_2024_051	no	no	40-49	female	320	10	40	80	0.178	0.174	0.148	0.181
NatCom_2024_052	yes	yes	60-69	male	1280	160	160	160	0.141	0.124	0.144	0.092
NatCom_2024_053	no	no	50-59	female	320	20	20	40	0.12	0.129	0.121	0.149
NatCom_2024_054	yes	no	50-59	female	2560	160	320	320	0	0.07	0.102	0.114
NatCom_2024_055	no	no	60-69	female	320	80	160	80	0.145	0.119	0.15	0.156
NatCom_2024_056	yes	no	50-59	female	2560	320	640	640	0.247	0.19	0.211	0.265
NatCom_2024_057	no	yes	60-69	female	320	160	160	80	0.0625	0.059	0.0695	0.0395
NatCom_2024_058	yes	no	30-39	female	2560	80	160	320	0.224	0.176	0.208	0.227
NatCom_2024_059	yes	yes	50-59	female	2560	80	640	160	0.11	0.077	0.083	0.135
NatCom_2024_060	no	no	60-69	female	160	20	40	40	0.087	0.079	0.075	0.089
NatCom_2024_061	no	yes	30-39	female	2560	160	160	160	0.177	0.151	0.147	0.125
NatCom_2024_062	no	no	30-39	female	2560	320	1280	640	0.087	0.079	0.075	0.089
NatCom_2024_063	no	no	60-69	female	320	40	80	80	0.063	0.06	0.0555	0.0525
NatCom_2024_064	no	no	50-59	female	320	40	80	40	0.149	0.083	0.108	0.119
NatCom_2024_065	no	no	≥70	male	640	40	80	40	0.079	0.065	0.093	0.045
NatCom_2024_066	yes	no	30-39	female	320	40	160	80	0.047	0.059	0.058	0.046
NatCom_2024_067	no	no	≥70	female	160	320	320	160	0.144	0.11	0.126	0.095
NatCom_2024_068	no	no	40-49	female	2560	160	320	160	0.312	0.269	0.31	0.217
NatCom_2024_069	yes	no	30-39	male	2560	320	640	640	0.333	0.304	0.287	0.292
NatCom_2024_070	yes	no	20-29	female	2560	320	2560	2560	0.105	0.081	0.105	0.108
NatCom_2024_071	yes	no	60-69	female	2560	80	320	320	0.324	0.22	0.23	0.218
NatCom_2024_072	no	no	≥70	female	2560	40	40	40	0.222	0.22	0.209	0.186
NatCom_2024_073	no	yes	≥70	male	320	20	40	20	0.093	0.112	0.107	0.095
NatCom_2024_074	no	yes	40-49	male	160	5	40	5	0.055	0.03	0.037	0.05
NatCom_2024_075	yes	no	60-69	female	1280	320	160	160	0.063	0.055	0.056	0.087
NatCom_2024_076	yes	no	≥70	male	320	40	80	80	0.052	0.075	0.059	0.07
NatCom_2024_077	no	no	60-69	male	320	320	640	640	0.176	0.12	0.146	0.163
NatCom_2024_078	no	no	20-29	female	2560	160	640	320	0.24	0.221	0.225	0.205
NatCom_2024_079	yes	no	60-69	female	2560	320	1280	2560	0.303	0.272	0.252	0.253
NatCom_2024_080	yes	no	40-49	female	640	20	160	40	0.473	0.415	0.421	0.467
NatCom_2024_081	yes	no	50-59	female	320	40	320	160	0.077	0.083	0.076	0.071
NatCom_2024_082	no	no	60-69	male	2560	160	320	320	0.099	0.145	0.134	0.088
NatCom_2024_083	yes	no	40-49	male	2560	640	640	640	0.137	0.14	0.142	0.159
NatCom_2024_084	no	no	30-39	female	640	160	320	160	0.128	0.12	0.11	0.122
NatCom_2024_085	yes	yes	50-59	female	320	10	40	40	0.124	0.1	0.102	0.102
NatCom_2024_086	no	yes	50-59	male	320	40	40	20	0.208	0.21	0.223	0.215
NatCom_2024_087	no	no	40-49	female	2560	160	320	160	0.169	0.191	0.171	0.18
NatCom_2024_088	no	yes	50-59	male	160	20	40	40	0.063	0.05	0.052	0.059
NatCom_2024_089	no	no	50-59	female	2560	160	320	160	0.222	0.191	0.207	0.194
NatCom_2024_090	no	no	≥70	male	2560	640	320	640	0.335	0.294	0.287	0.349
NatCom_2024_091	yes/NCAP+	no	≥70	male	640	80	160	160	0.07	0.061	0.06	0.061
NatCom_2024_092	no	no	60-69	female	320	80	40	40	0.067	0.085	0.066	0.082
NatCom_2024_093	no	no	40-49	male	640	40	160	160	0.247	0.212	0.235	0.196
NatCom_2024_094	no	no	40-49	female	640	40	40	20	0.132	0.116	0.143	0.114
NatCom_2024_095	no	no	60-69	female	2560	2560	2560	2560	0.231	0.239	0.175	0.24
NatCom_2024_096	yes	no	30-39	male	1280	320	320	320	0.047	0.043	0	0.034
NatCom_2024_097	yes	no	50-59	male	2560	640	640	640	0.096	0.066	0.079	0.092
NatCom_2024_098	yes	no	40-49	female	640	320	640	320	0.114	0.118	0.11	0.102
NatCom_2024_099	yes	no	50-59	male	1280	640	640	160	0.176	0.217	0.16	0.153
NatCom_2024_100	yes	no	30-39	female	320	80	80	160	0.101	0.112	0.118	0.151
NatCom_2024_101	yes	no	40-49	male	2560	80	320	320	0.111	0.106	0.099	0.088
NatCom_2024_102	yes/NCAP+	no	60-69	female	640	640	320	320	0.115	0.089	0.115	0.09
NatCom_2024_103	no	yes	40-49	female	160	20	80	20	0.039	0.048	0.032	0.05
NatCom_2024_104	yes	yes	50-59	female	640	320	160	320	0.059	0.054	0.061	0.087
NatCom_2024_105	yes	no	30-39	male	2560	40	160	160	0.082	0.081	0.112	0.11
NatCom_2024_106	yes	no	30-39	female	2560	160	320	320	0.306	0.311	0.309	0.212
NatCom_2024_107	yes	no	30-39	female	2560	320	640	320	0.105	0.082	0.093	0.102
NatCom_2024_108	no	yes	40-49	female	160	20	20	20	0.14	0.156	0.155	0.157
NatCom_2024_109	no	loss-of follow-up	50-59	female	2560	160	160	80	0.21	0.108	0.194	0.224
NatCom_2024_110	yes	no	20-29	female	2560	160	320	160	0.129	0.125	0.121	0.141
NatCom_2024_111	yes	no	30-39	male	1280	80	160	160	0.513	0.429	0.473	0.522
NatCom_2024_112	no	no	50-59	female	640	160	160	320	0.096	0.095	0.1	0.118
NatCom_2024_113	yes	unknown	50-59	female	2560	320	640	640	0.09383	0.08983	0.08483	0.07583
NatCom_2024_114	yes	no	40-49	female	1280	320	320	160	0.222	0.143	0.177	0.192
NatCom_2024_115	yes	yes	40-49	female	2560	640	640	640	0.166	0.144	0.162	0.132
NatCom_2024_116	yes/NCAP+	unknown	20-29	female	1280	160	160	160	0.186	0.226	0.166	0.236
NatCom_2024_117	yes	unknown	30-39	male	640	320	320	320	0.196	0.199	0.189	0.205
NatCom_2024_118	no	no	50-59	male	1280	80	160	80	0.097	0.116	0.117	0.091
NatCom_2024_119	yes	no	30-39	male	640	160	320	160	0.146	0.18	0.115	0.137
NatCom_2024_120	yes	yes	50-59	female	1280	320	320	320	0.115	0.12	0.113	0.113
NatCom_2024_121	yes	no	20-29	male	2560	160	640	320	0.161	0.198	0.162	0.167
NatCom_2024_122	no	no	60-69	female	320	20	40	80	0.078	0.075	0.061	0.084
NatCom_2024_123	no	yes	50-59	female	1280	80	160	80	0.056	0.049	0.09	0.106
NatCom_2024_124	no	no	50-59	female	320	20	40	20	0.07512	0.06512	0.06912	0.06612
NatCom_2024_125	yes	no	20-29	female	1280	640	640	320	0.071	0.062	0.046	0.045
NatCom_2024_126	no	no	40-49	female	1280	320	320	320	0.133	0.071	0.112	0.112
NatCom_2024_127	yes	no	50-59	female	0	0	0	0	0.187	0.159	0.147	0.127

[truncated: 8 more sheets: table S3, table S4, figure S3, figure S4, figure S5, figure S6, figure S7, figure S8]
